# Supplementary material for: N-[3-(4-Fluoro­benz­yl)-2,4-dioxo-1,3-diaza­spiro­[4.5]dec-8-yl]-2-methyl­benzene­sulfonamide
Source: Acta Crystallogr Sect E Struct Rep Online. 2011 Dec 14;68(Pt 1):o105–6. doi: 10.1107/S160053681105269X (PMC3254453; doi:10.1107/S160053681105269X)
Supplement: Supplementary file 1 [file e-68-0o105-sup1.cif]

##############################################################################
#                                                                            #
# This CIF contains the data in a paper accepted for publication in          #
# Acta Crystallographica Section E. It conforms to the requirements of       #
# Notes for Authors for Acta Crystallographica Section E, and has been       #
# peer reviewed under the auspices of the IUCr Commission on Journals.       #
#                                                                            #
# Full details of the Crystallographic Information File format               #
# are given in the paper "The Crystallographic Information File (CIF):       #
# a New Standard Archive File for Crystallography" by S. R. Hall, F. H.      #
# Allen and I. D. Brown [Acta Cryst. (1991), A47, 655-685].                  #
#                                                                            #
# The current version of the core CIF dictionary is obtainable from          #
# ftp://ftp.iucr.org/pub/cif_core.dic.                                       #
#                                                                            #
# Software is freely available for graphical display of the structure(s)     #
# in this CIF. For information consult the CIF software page                 #
# http://www.iucr.org/resources/cif/software.                                #
#                                                                            #
# This file may be used for bona fide research purposes within the           #
# scientific community so long as proper attribution is given to the journal # 
# article from which it was obtained.                                        #
#                                                                            #
##############################################################################
data_I
_audit_creation_method     SHELXL-97
_chemical_name_systematic
;
<i>N</i>-[3-(4-Fluorobenzyl)-2,4-dioxo-1,3-diazaspiro[4.5]dec-8-yl]-
2-methylbenzenesulfonamide
;
_chemical_name_common     ?
_chemical_formula_moiety     'C22 H24 F N3 O4 S'
_chemical_formula_sum     'C22 H24 F N3 O4 S'
_chemical_formula_iupac     'C22 H24 F N3 O4 S'
_chemical_formula_weight     445.50
_chemical_melting_point     425
_symmetry_cell_setting     monoclinic
_symmetry_space_group_name_H-M     'P 21/c'
_symmetry_space_group_name_Hall     '-P 2ybc'
loop_
    _symmetry_equiv_pos_as_xyz
    'x, y, z'
    '-x, y+1/2, -z+1/2'
    '-x, -y, -z'
    'x, -y-1/2, z-1/2'
_cell_length_a     5.8314(3)
_cell_length_b     26.3603(11)
_cell_length_c     13.8558(7)
_cell_angle_alpha     90.00
_cell_angle_beta     98.623(5)
_cell_angle_gamma     90.00
_cell_volume     2105.80(18)
_cell_formula_units_Z     4
_cell_measurement_reflns_used     3693
_cell_measurement_theta_min     2.75
_cell_measurement_theta_max     24.99
_cell_measurement_temperature     293(2)
_exptl_crystal_description     prism
_exptl_crystal_colour     colourless
_exptl_crystal_size_max     0.20
_exptl_crystal_size_mid     0.15
_exptl_crystal_size_min     0.12
_exptl_crystal_density_diffrn     1.405
_exptl_crystal_density_meas     ?
_exptl_crystal_density_method     'not measured'
_exptl_crystal_F_000     936
_exptl_absorpt_coefficient_mu     0.198
_exptl_absorpt_correction_type     multi-scan
_exptl_absorpt_process_details
                           '(<i>CrysAlis PRO RED</i>; Oxford Diffraction, 2010)'
_exptl_absorpt_correction_T_min     0.7712
_exptl_absorpt_correction_T_max     1.0000
_exptl_special_details
;
<i>CrysAlis PRO</i>, Oxford Diffraction Ltd., Version 1.171.33.55 (release
05--01--2010 CrysAlis171. NET) Empirical absorption correction using spherical
harmonics, implemented in SCALE3 ABSPACK scaling algorithm.
Colourless solid; Yield: 98 mg, 64%; mp:425 K; IR cm^-1^ (KBr) 3355 (N---H),
1652, 1344 (S=O); Anal.Calcd for C~22~H~24~FN~3~O~4~S: C, 59.31; H, 5.43; N,
9.43%, Found, C, 58.75; H, 5.39; N, 9.11%.
;
_diffrn_ambient_temperature     293(2)
_diffrn_radiation_type     MoK\a
_diffrn_radiation_wavelength     0.71073
_diffrn_radiation_source     'fine-focus sealed tube'
_diffrn_radiation_monochromator     graphite
_diffrn_measurement_device_type
;
Oxford Diffraction Xcalibur
;
_diffrn_measurement_method     '\w scans'
_diffrn_detector_area_resol_mean     15.9821
_diffrn_reflns_number     23208
_diffrn_reflns_av_R_equivalents     0.0436
_diffrn_reflns_av_sigmaI/netI     0.0236
_diffrn_reflns_theta_min     2.75
_diffrn_reflns_theta_max     24.99
_diffrn_reflns_theta_full     24.99
_diffrn_measured_fraction_theta_max     0.999
_diffrn_measured_fraction_theta_full     0.999
_diffrn_reflns_limit_h_min     -6
_diffrn_reflns_limit_h_max     6
_diffrn_reflns_limit_k_min     -31
_diffrn_reflns_limit_k_max     31
_diffrn_reflns_limit_l_min     -16
_diffrn_reflns_limit_l_max     16
_diffrn_standards_number     0
_diffrn_standards_interval_count     ?
_diffrn_standards_interval_time     ?
_diffrn_standards_decay_%     ?
_refine_special_details
;
Refinement of <i>F</i>^2^ against ALL reflections. The weighted <i>R</i>-factor
<i>wR</i> and goodness of fit <i>S</i> are based on <i>F</i>^2^, conventional
<i>R</i>-factors <i>R</i> are based on <i>F</i>, with <i>F</i> set to zero for
negative <i>F</i>^2^. The threshold expression of <i>F</i>^2^ >
2\s(<i>F</i>^2^) is used only for calculating <i>R</i>-factors(gt) <i>etc</i>.
and is not relevant to the choice of reflections for refinement.
<i>R</i>-factors based on <i>F</i>^2^ are statistically about twice as large
as those based on <i>F</i>, and <i>R</i>-factors based on ALL data will be
even larger.
;
_reflns_number_total     3693
_reflns_number_gt     3034
_reflns_threshold_expression     I>2\s(I)
_refine_ls_structure_factor_coef     Fsqd
_refine_ls_matrix_type     full
_refine_ls_R_factor_all     0.0546
_refine_ls_R_factor_gt     0.0431
_refine_ls_wR_factor_gt     0.1101
_refine_ls_wR_factor_ref     0.1142
_refine_ls_goodness_of_fit_ref     1.057
_refine_ls_restrained_S_all     1.057
_refine_ls_number_reflns     3693
_refine_ls_number_parameters     280
_refine_ls_number_restraints     0
_refine_ls_hydrogen_treatment     constr
_refine_ls_weighting_scheme     calc
_refine_ls_weighting_details
         'calc w=1/[\s^2^(Fo^2^)+(0.0528P)^2^+1.3845P] where P=(Fo^2^+2Fc^2^)/3'
_atom_sites_solution_hydrogens     geom
_atom_sites_solution_primary     direct
_atom_sites_solution_secondary     difmap
_refine_ls_shift/su_max     0.001
_refine_ls_shift/su_mean     0.000
_refine_diff_density_max     0.456
_refine_diff_density_min     -0.432
_refine_ls_extinction_method     none
_refine_ls_extinction_coef     ?
loop_
    _atom_type_symbol
    _atom_type_description
    _atom_type_scat_dispersion_real
    _atom_type_scat_dispersion_imag
    _atom_type_scat_source
    'C' 'C' 0.0033 0.0016
                         'International Tables Vol C Tables 4.2.6.8 and 6.1.1.4'
    'H' 'H' 0.0000 0.0000
                         'International Tables Vol C Tables 4.2.6.8 and 6.1.1.4'
    'F' 'F' 0.0171 0.0103
                         'International Tables Vol C Tables 4.2.6.8 and 6.1.1.4'
    'N' 'N' 0.0061 0.0033
                         'International Tables Vol C Tables 4.2.6.8 and 6.1.1.4'
    'O' 'O' 0.0106 0.0060
                         'International Tables Vol C Tables 4.2.6.8 and 6.1.1.4'
    'S' 'S' 0.1246 0.1234
                         'International Tables Vol C Tables 4.2.6.8 and 6.1.1.4'
_computing_data_collection
;
<i>CrysAlis PRO CCD</i> (Oxford Diffraction, 2010)
;
_computing_cell_refinement
                            '<i>CrysAlis PRO CCD</i> (Oxford Diffraction, 2010)'
_computing_data_reduction
                            '<i>CrysAlis PRO RED</i> (Oxford Diffraction, 2010)'
_computing_structure_solution     '<i>SHELXS97</i> (Sheldrick, 2008)'
_computing_structure_refinement     '<i>SHELXL97</i> (Sheldrick, 2008)'
_computing_molecular_graphics
;
<i>ORTEP-3</i> (Farrugia, 1997) and <i>CAMERON</i> (Watkin <i>et
al.</i>, 1993)
;
_computing_publication_material     '<i>WinGX</i> (Farrugia, 1999)'
loop_
    _atom_site_type_symbol
    _atom_site_label
    _atom_site_fract_x
    _atom_site_fract_y
    _atom_site_fract_z
    _atom_site_U_iso_or_equiv
    _atom_site_adp_type
    _atom_site_calc_flag
    _atom_site_refinement_flags
    _atom_site_occupancy
    _atom_site_symmetry_multiplicity
    _atom_site_disorder_assembly
    _atom_site_disorder_group
    S S1 0.25585(10) 0.57039(2) 0.03784(4) 0.03284(17) Uani d . 1 1 . .
    F F2 0.6870(4) 0.79980(6) 0.74198(16) 0.0846(6) Uani d . 1 1 . .
    O O3 -0.0805(3) 0.64828(7) 0.51242(13) 0.0477(5) Uani d . 1 1 . .
    O O4 0.4811(3) 0.53253(6) 0.61681(12) 0.0437(4) Uani d . 1 1 . .
    O O5 0.4857(3) 0.58150(7) 0.08365(12) 0.0435(4) Uani d . 1 1 . .
    O O6 0.2245(3) 0.53545(6) -0.04209(12) 0.0439(4) Uani d . 1 1 . .
    N N7 0.2751(3) 0.54833(7) 0.46471(13) 0.0342(4) Uani d . 1 1 . .
    H H7 0.3265 0.5239 0.4328 0.041 Uiso calc R 1 1 . .
    N N8 0.1988(3) 0.59465(7) 0.58837(13) 0.0320(4) Uani d . 1 1 . .
    N N9 0.1103(3) 0.54742(7) 0.11805(13) 0.0342(4) Uani d . 1 1 . .
    H H9 0.0578 0.5170 0.1098 0.041 Uiso calc R 1 1 . .
    C C10 0.5716(5) 0.75487(9) 0.7276(2) 0.0512(7) Uani d . 1 1 . .
    C C11 0.6523(5) 0.71902(10) 0.6701(2) 0.0474(6) Uani d . 1 1 . .
    H H11 0.7829 0.7251 0.6406 0.057 Uiso calc R 1 1 . .
    C C12 0.5351(4) 0.67352(9) 0.65691(17) 0.0396(6) Uani d . 1 1 . .
    H H12 0.5881 0.6486 0.6182 0.048 Uiso calc R 1 1 . .
    C C13 0.3403(4) 0.66429(8) 0.70011(15) 0.0315(5) Uani d . 1 1 . .
    C C14 0.2645(4) 0.70179(9) 0.75752(17) 0.0407(6) Uani d . 1 1 . .
    H H14 0.1335 0.6962 0.7869 0.049 Uiso calc R 1 1 . .
    C C15 0.3800(5) 0.74727(10) 0.7718(2) 0.0509(7) Uani d . 1 1 . .
    H H15 0.3289 0.7723 0.8107 0.061 Uiso calc R 1 1 . .
    C C16 0.2155(4) 0.61414(9) 0.68760(16) 0.0369(5) Uani d . 1 1 . .
    H H16A 0.2971 0.5897 0.7325 0.044 Uiso calc R 1 1 . .
    H H16B 0.0606 0.6182 0.7040 0.044 Uiso calc R 1 1 . .
    C C17 0.3364(4) 0.55541(8) 0.56046(16) 0.0312(5) Uani d . 1 1 . .
    C C18 0.1119(3) 0.58646(8) 0.41997(15) 0.0267(4) Uani d . 1 1 . .
    C C19 0.0576(4) 0.61430(8) 0.50965(16) 0.0309(5) Uani d . 1 1 . .
    C C20 -0.1057(4) 0.56436(9) 0.36050(17) 0.0368(5) Uani d . 1 1 . .
    H H20A -0.2186 0.5912 0.3442 0.044 Uiso calc R 1 1 . .
    H H20B -0.1728 0.5395 0.3998 0.044 Uiso calc R 1 1 . .
    C C21 -0.0561(4) 0.53917(9) 0.26671(16) 0.0347(5) Uani d . 1 1 . .
    H H21A 0.0427 0.5098 0.2830 0.042 Uiso calc R 1 1 . .
    H H21B -0.2005 0.5275 0.2294 0.042 Uiso calc R 1 1 . .
    C C22 0.0622(4) 0.57566(8) 0.20473(15) 0.0293(5) Uani d . 1 1 . .
    H H22 -0.0443 0.6036 0.1835 0.035 Uiso calc R 1 1 . .
    C C23 0.2805(4) 0.59716(9) 0.26402(16) 0.0335(5) Uani d . 1 1 . .
    H H23A 0.3504 0.6215 0.2248 0.040 Uiso calc R 1 1 . .
    H H23B 0.3912 0.5700 0.2815 0.040 Uiso calc R 1 1 . .
    C C24 0.2269(4) 0.62287(8) 0.35617(15) 0.0322(5) Uani d . 1 1 . .
    H H24A 0.1248 0.6515 0.3384 0.039 Uiso calc R 1 1 . .
    H H24B 0.3696 0.6357 0.3931 0.039 Uiso calc R 1 1 . .
    C C25 0.1245(4) 0.62927(8) 0.00021(15) 0.0316(5) Uani d . 1 1 . .
    C C26 -0.0956(4) 0.63160(9) -0.05589(16) 0.0350(5) Uani d . 1 1 . .
    C C27 -0.1911(5) 0.67963(10) -0.07325(18) 0.0448(6) Uani d . 1 1 . .
    H H27 -0.3385 0.6825 -0.1093 0.054 Uiso calc R 1 1 . .
    C C28 -0.0752(5) 0.72314(10) -0.03893(19) 0.0517(7) Uani d . 1 1 . .
    H H28 -0.1452 0.7546 -0.0516 0.062 Uiso calc R 1 1 . .
    C C29 0.1422(5) 0.72009(10) 0.01356(19) 0.0523(7) Uani d . 1 1 . .
    H H29 0.2219 0.7494 0.0357 0.063 Uiso calc R 1 1 . .
    C C30 0.2426(5) 0.67305(9) 0.03346(17) 0.0418(6) Uani d . 1 1 . .
    H H30 0.3904 0.6707 0.0694 0.050 Uiso calc R 1 1 . .
    C C31 -0.2300(4) 0.58652(10) -0.0997(2) 0.0476(6) Uani d . 1 1 . .
    H H31A -0.1433 0.5561 -0.0817 0.071 Uiso calc R 1 1 . .
    H H31B -0.2565 0.5897 -0.1695 0.071 Uiso calc R 1 1 . .
    H H31C -0.3761 0.5849 -0.0759 0.071 Uiso calc R 1 1 . .
loop_
    _atom_site_aniso_label
    _atom_site_aniso_U_11
    _atom_site_aniso_U_22
    _atom_site_aniso_U_33
    _atom_site_aniso_U_12
    _atom_site_aniso_U_13
    _atom_site_aniso_U_23
    S1 0.0350(3) 0.0353(3) 0.0273(3) 0.0006(2) 0.0020(2) -0.0056(2)
    F2 0.0989(15) 0.0430(9) 0.1017(15) -0.0217(9) -0.0184(12) 0.0032(10)
    O3 0.0504(10) 0.0498(10) 0.0435(10) 0.0222(9) 0.0094(8) -0.0031(8)
    O4 0.0563(11) 0.0373(9) 0.0333(9) 0.0142(8) -0.0068(8) -0.0005(7)
    O5 0.0328(9) 0.0554(10) 0.0404(9) 0.0026(8) -0.0009(7) -0.0069(8)
    O6 0.0513(10) 0.0443(10) 0.0363(9) 0.0004(8) 0.0074(8) -0.0140(8)
    N7 0.0474(12) 0.0268(9) 0.0269(9) 0.0127(8) 0.0007(8) -0.0041(8)
    N8 0.0391(11) 0.0300(9) 0.0267(9) 0.0038(8) 0.0045(8) -0.0027(8)
    N9 0.0451(11) 0.0272(9) 0.0289(10) -0.0047(8) 0.0013(8) -0.0027(8)
    C10 0.0607(18) 0.0321(13) 0.0532(16) -0.0021(12) -0.0164(14) 0.0063(12)
    C11 0.0402(14) 0.0541(16) 0.0460(15) -0.0047(12) -0.0002(11) 0.0069(13)
    C12 0.0404(13) 0.0448(14) 0.0347(12) 0.0041(11) 0.0091(10) -0.0055(11)
    C13 0.0348(12) 0.0347(12) 0.0240(10) 0.0071(9) 0.0014(9) -0.0026(9)
    C14 0.0397(13) 0.0448(14) 0.0371(13) 0.0119(11) 0.0043(11) -0.0068(11)
    C15 0.0618(18) 0.0360(14) 0.0508(16) 0.0161(12) -0.0048(14) -0.0124(12)
    C16 0.0459(14) 0.0399(13) 0.0261(11) 0.0004(10) 0.0094(10) -0.0034(10)
    C17 0.0399(13) 0.0227(10) 0.0300(11) 0.0024(9) 0.0020(10) 0.0003(9)
    C18 0.0282(11) 0.0240(10) 0.0272(11) 0.0029(8) 0.0016(9) -0.0003(9)
    C19 0.0320(12) 0.0296(11) 0.0317(12) 0.0002(9) 0.0067(9) 0.0000(9)
    C20 0.0323(12) 0.0442(13) 0.0343(12) -0.0093(10) 0.0059(10) -0.0010(10)
    C21 0.0322(12) 0.0368(12) 0.0333(12) -0.0101(10) -0.0011(9) -0.0042(10)
    C22 0.0329(12) 0.0281(11) 0.0248(11) 0.0012(9) -0.0023(9) -0.0020(9)
    C23 0.0356(12) 0.0358(12) 0.0292(11) -0.0105(10) 0.0047(9) -0.0024(10)
    C24 0.0386(12) 0.0277(11) 0.0296(11) -0.0071(9) 0.0022(10) -0.0020(9)
    C25 0.0395(13) 0.0344(12) 0.0214(10) -0.0026(10) 0.0064(9) -0.0016(9)
    C26 0.0389(13) 0.0413(13) 0.0249(11) -0.0021(10) 0.0054(10) 0.0034(10)
    C27 0.0470(15) 0.0514(15) 0.0348(13) 0.0073(12) 0.0018(11) 0.0068(12)
    C28 0.077(2) 0.0395(14) 0.0373(14) 0.0141(14) 0.0059(14) 0.0038(12)
    C29 0.080(2) 0.0354(14) 0.0393(14) -0.0076(13) 0.0014(14) -0.0058(11)
    C30 0.0506(15) 0.0419(14) 0.0307(12) -0.0073(11) -0.0008(11) -0.0038(11)
    C31 0.0400(14) 0.0532(15) 0.0462(15) -0.0072(12) -0.0047(11) 0.0029(12)
_geom_special_details
;
All s.u.'s (except the s.u. in the dihedral angle between two l.s. planes) are
estimated using the full covariance matrix. The cell s.u.'s are taken into
account individually in the estimation of s.u.'s in distances, angles and
torsion angles; correlations between s.u.'s in cell parameters are only used
when they are defined by crystal symmetry. An approximate (isotropic)
treatment of cell s.u.'s is used for estimating s.u.'s involving l.s. planes.
;
loop_
    _geom_bond_atom_site_label_1
    _geom_bond_atom_site_label_2
    _geom_bond_site_symmetry_2
    _geom_bond_distance
    _geom_bond_publ_flag
    S1 O5 . 1.4248(17) ?
    S1 O6 . 1.4310(16) ?
    S1 N9 . 1.6141(19) ?
    S1 C25 . 1.774(2) ?
    F2 C10 . 1.362(3) ?
    O3 C19 . 1.209(3) ?
    O4 C17 . 1.219(3) ?
    N7 C17 . 1.334(3) ?
    N7 C18 . 1.457(3) ?
    N7 H7 . 0.8600 ?
    N8 C19 . 1.366(3) ?
    N8 C17 . 1.399(3) ?
    N8 C16 . 1.457(3) ?
    N9 C22 . 1.475(3) ?
    N9 H9 . 0.8600 ?
    C10 C11 . 1.364(4) ?
    C10 C15 . 1.367(4) ?
    C11 C12 . 1.379(4) ?
    C11 H11 . 0.9300 ?
    C12 C13 . 1.383(3) ?
    C12 H12 . 0.9300 ?
    C13 C14 . 1.382(3) ?
    C13 C16 . 1.507(3) ?
    C14 C15 . 1.375(4) ?
    C14 H14 . 0.9300 ?
    C15 H15 . 0.9300 ?
    C16 H16A . 0.9700 ?
    C16 H16B . 0.9700 ?
    C18 C19 . 1.517(3) ?
    C18 C20 . 1.522(3) ?
    C18 C24 . 1.526(3) ?
    C20 C21 . 1.525(3) ?
    C20 H20A . 0.9700 ?
    C20 H20B . 0.9700 ?
    C21 C22 . 1.522(3) ?
    C21 H21A . 0.9700 ?
    C21 H21B . 0.9700 ?
    C22 C23 . 1.518(3) ?
    C22 H22 . 0.9800 ?
    C23 C24 . 1.519(3) ?
    C23 H23A . 0.9700 ?
    C23 H23B . 0.9700 ?
    C24 H24A . 0.9700 ?
    C24 H24B . 0.9700 ?
    C25 C30 . 1.387(3) ?
    C25 C26 . 1.399(3) ?
    C26 C27 . 1.390(3) ?
    C26 C31 . 1.501(3) ?
    C27 C28 . 1.379(4) ?
    C27 H27 . 0.9300 ?
    C28 C29 . 1.366(4) ?
    C28 H28 . 0.9300 ?
    C29 C30 . 1.381(4) ?
    C29 H29 . 0.9300 ?
    C30 H30 . 0.9300 ?
    C31 H31A . 0.9600 ?
    C31 H31B . 0.9600 ?
    C31 H31C . 0.9600 ?
loop_
    _geom_angle_atom_site_label_1
    _geom_angle_atom_site_label_2
    _geom_angle_atom_site_label_3
    _geom_angle_site_symmetry_1
    _geom_angle_site_symmetry_3
    _geom_angle
    _geom_angle_publ_flag
    O5 S1 O6 . . 118.65(10) ?
    O5 S1 N9 . . 109.09(10) ?
    O6 S1 N9 . . 105.79(10) ?
    O5 S1 C25 . . 106.68(11) ?
    O6 S1 C25 . . 109.65(10) ?
    N9 S1 C25 . . 106.39(10) ?
    C17 N7 C18 . . 112.76(17) ?
    C17 N7 H7 . . 123.6 ?
    C18 N7 H7 . . 123.6 ?
    C19 N8 C17 . . 111.21(18) ?
    C19 N8 C16 . . 124.50(18) ?
    C17 N8 C16 . . 124.18(18) ?
    C22 N9 S1 . . 123.70(15) ?
    C22 N9 H9 . . 118.1 ?
    S1 N9 H9 . . 118.1 ?
    F2 C10 C11 . . 118.8(3) ?
    F2 C10 C15 . . 118.7(3) ?
    C11 C10 C15 . . 122.5(2) ?
    C10 C11 C12 . . 118.2(3) ?
    C10 C11 H11 . . 120.9 ?
    C12 C11 H11 . . 120.9 ?
    C11 C12 C13 . . 121.2(2) ?
    C11 C12 H12 . . 119.4 ?
    C13 C12 H12 . . 119.4 ?
    C14 C13 C12 . . 118.5(2) ?
    C14 C13 C16 . . 120.2(2) ?
    C12 C13 C16 . . 121.2(2) ?
    C15 C14 C13 . . 121.0(2) ?
    C15 C14 H14 . . 119.5 ?
    C13 C14 H14 . . 119.5 ?
    C10 C15 C14 . . 118.6(2) ?
    C10 C15 H15 . . 120.7 ?
    C14 C15 H15 . . 120.7 ?
    N8 C16 C13 . . 112.37(18) ?
    N8 C16 H16A . . 109.1 ?
    C13 C16 H16A . . 109.1 ?
    N8 C16 H16B . . 109.1 ?
    C13 C16 H16B . . 109.1 ?
    H16A C16 H16B . . 107.9 ?
    O4 C17 N7 . . 128.6(2) ?
    O4 C17 N8 . . 124.0(2) ?
    N7 C17 N8 . . 107.40(18) ?
    N7 C18 C19 . . 100.86(16) ?
    N7 C18 C20 . . 113.88(18) ?
    C19 C18 C20 . . 111.67(17) ?
    N7 C18 C24 . . 111.37(18) ?
    C19 C18 C24 . . 109.52(17) ?
    C20 C18 C24 . . 109.28(17) ?
    O3 C19 N8 . . 125.5(2) ?
    O3 C19 C18 . . 127.3(2) ?
    N8 C19 C18 . . 107.20(17) ?
    C18 C20 C21 . . 112.24(18) ?
    C18 C20 H20A . . 109.2 ?
    C21 C20 H20A . . 109.2 ?
    C18 C20 H20B . . 109.2 ?
    C21 C20 H20B . . 109.2 ?
    H20A C20 H20B . . 107.9 ?
    C22 C21 C20 . . 111.44(18) ?
    C22 C21 H21A . . 109.3 ?
    C20 C21 H21A . . 109.3 ?
    C22 C21 H21B . . 109.3 ?
    C20 C21 H21B . . 109.3 ?
    H21A C21 H21B . . 108.0 ?
    N9 C22 C23 . . 112.51(18) ?
    N9 C22 C21 . . 107.33(17) ?
    C23 C22 C21 . . 110.18(17) ?
    N9 C22 H22 . . 108.9 ?
    C23 C22 H22 . . 108.9 ?
    C21 C22 H22 . . 108.9 ?
    C22 C23 C24 . . 111.09(18) ?
    C22 C23 H23A . . 109.4 ?
    C24 C23 H23A . . 109.4 ?
    C22 C23 H23B . . 109.4 ?
    C24 C23 H23B . . 109.4 ?
    H23A C23 H23B . . 108.0 ?
    C23 C24 C18 . . 111.72(17) ?
    C23 C24 H24A . . 109.3 ?
    C18 C24 H24A . . 109.3 ?
    C23 C24 H24B . . 109.3 ?
    C18 C24 H24B . . 109.3 ?
    H24A C24 H24B . . 107.9 ?
    C30 C25 C26 . . 121.1(2) ?
    C30 C25 S1 . . 117.35(18) ?
    C26 C25 S1 . . 121.43(17) ?
    C27 C26 C25 . . 116.5(2) ?
    C27 C26 C31 . . 118.7(2) ?
    C25 C26 C31 . . 124.7(2) ?
    C28 C27 C26 . . 122.3(2) ?
    C28 C27 H27 . . 118.8 ?
    C26 C27 H27 . . 118.8 ?
    C29 C28 C27 . . 120.2(2) ?
    C29 C28 H28 . . 119.9 ?
    C27 C28 H28 . . 119.9 ?
    C28 C29 C30 . . 119.4(2) ?
    C28 C29 H29 . . 120.3 ?
    C30 C29 H29 . . 120.3 ?
    C29 C30 C25 . . 120.4(2) ?
    C29 C30 H30 . . 119.8 ?
    C25 C30 H30 . . 119.8 ?
    C26 C31 H31A . . 109.5 ?
    C26 C31 H31B . . 109.5 ?
    H31A C31 H31B . . 109.5 ?
    C26 C31 H31C . . 109.5 ?
    H31A C31 H31C . . 109.5 ?
    H31B C31 H31C . . 109.5 ?
loop_
    _geom_torsion_atom_site_label_1
    _geom_torsion_atom_site_label_2
    _geom_torsion_atom_site_label_3
    _geom_torsion_atom_site_label_4
    _geom_torsion_site_symmetry_1
    _geom_torsion_site_symmetry_2
    _geom_torsion_site_symmetry_3
    _geom_torsion_site_symmetry_4
    _geom_torsion
    _geom_torsion_publ_flag
    O5 S1 N9 C22 . . . . 62.17(19) ?
    O6 S1 N9 C22 . . . . -169.14(16) ?
    C25 S1 N9 C22 . . . . -52.56(19) ?
    F2 C10 C11 C12 . . . . 179.4(2) ?
    C15 C10 C11 C12 . . . . -0.2(4) ?
    C10 C11 C12 C13 . . . . 0.3(4) ?
    C11 C12 C13 C14 . . . . -0.2(4) ?
    C11 C12 C13 C16 . . . . -178.6(2) ?
    C12 C13 C14 C15 . . . . -0.1(3) ?
    C16 C13 C14 C15 . . . . 178.3(2) ?
    F2 C10 C15 C14 . . . . -179.7(2) ?
    C11 C10 C15 C14 . . . . -0.1(4) ?
    C13 C14 C15 C10 . . . . 0.3(4) ?
    C19 N8 C16 C13 . . . . -72.2(3) ?
    C17 N8 C16 C13 . . . . 103.6(2) ?
    C14 C13 C16 N8 . . . . 141.1(2) ?
    C12 C13 C16 N8 . . . . -40.5(3) ?
    C18 N7 C17 O4 . . . . -174.2(2) ?
    C18 N7 C17 N8 . . . . 7.0(3) ?
    C19 N8 C17 O4 . . . . 178.1(2) ?
    C16 N8 C17 O4 . . . . 1.9(3) ?
    C19 N8 C17 N7 . . . . -3.0(3) ?
    C16 N8 C17 N7 . . . . -179.2(2) ?
    C17 N7 C18 C19 . . . . -7.7(2) ?
    C17 N7 C18 C20 . . . . -127.5(2) ?
    C17 N7 C18 C24 . . . . 108.4(2) ?
    C17 N8 C19 O3 . . . . 179.4(2) ?
    C16 N8 C19 O3 . . . . -4.3(4) ?
    C17 N8 C19 C18 . . . . -1.9(2) ?
    C16 N8 C19 C18 . . . . 174.32(19) ?
    N7 C18 C19 O3 . . . . -175.9(2) ?
    C20 C18 C19 O3 . . . . -54.6(3) ?
    C24 C18 C19 O3 . . . . 66.6(3) ?
    N7 C18 C19 N8 . . . . 5.5(2) ?
    C20 C18 C19 N8 . . . . 126.81(19) ?
    C24 C18 C19 N8 . . . . -112.00(19) ?
    N7 C18 C20 C21 . . . . -70.2(2) ?
    C19 C18 C20 C21 . . . . 176.36(18) ?
    C24 C18 C20 C21 . . . . 55.0(2) ?
    C18 C20 C21 C22 . . . . -55.6(3) ?
    S1 N9 C22 C23 . . . . -52.8(2) ?
    S1 N9 C22 C21 . . . . -174.14(15) ?
    C20 C21 C22 N9 . . . . 178.00(17) ?
    C20 C21 C22 C23 . . . . 55.2(2) ?
    N9 C22 C23 C24 . . . . -176.14(17) ?
    C21 C22 C23 C24 . . . . -56.4(2) ?
    C22 C23 C24 C18 . . . . 57.9(2) ?
    N7 C18 C24 C23 . . . . 70.5(2) ?
    C19 C18 C24 C23 . . . . -178.80(18) ?
    C20 C18 C24 C23 . . . . -56.2(2) ?
    O5 S1 C25 C30 . . . . -10.0(2) ?
    O6 S1 C25 C30 . . . . -139.68(18) ?
    N9 S1 C25 C30 . . . . 106.36(19) ?
    O5 S1 C25 C26 . . . . 173.77(18) ?
    O6 S1 C25 C26 . . . . 44.1(2) ?
    N9 S1 C25 C26 . . . . -69.9(2) ?
    C30 C25 C26 C27 . . . . -2.1(3) ?
    S1 C25 C26 C27 . . . . 173.96(18) ?
    C30 C25 C26 C31 . . . . 176.3(2) ?
    S1 C25 C26 C31 . . . . -7.6(3) ?
    C25 C26 C27 C28 . . . . 1.1(4) ?
    C31 C26 C27 C28 . . . . -177.4(2) ?
    C26 C27 C28 C29 . . . . 0.5(4) ?
    C27 C28 C29 C30 . . . . -1.2(4) ?
    C28 C29 C30 C25 . . . . 0.3(4) ?
    C26 C25 C30 C29 . . . . 1.5(4) ?
    S1 C25 C30 C29 . . . . -174.8(2) ?
loop_
    _geom_hbond_atom_site_label_D
    _geom_hbond_atom_site_label_H
    _geom_hbond_atom_site_label_A
    _geom_hbond_site_symmetry_A
    _geom_hbond_distance_DH
    _geom_hbond_distance_HA
    _geom_hbond_distance_DA
    _geom_hbond_angle_DHA
    _geom_hbond_publ_flag
    N7 H7 O4 3_666 0.86 2.04 2.885(2) 166.00 yes
    N9 H9 O6 3_565 0.86 2.24 3.013(2) 149.00 yes
    C12 H12 O3 1_655 0.93 2.59 3.290(3) 132.00 yes
    C31 H31A O6 . 0.96 2.20 2.973(3) 137.00 yes
    C31 H31C O5 1_455 0.96 2.47 3.238(3) 137.00 yes
data_global
_journal_data_validation_number     ?
_journal_date_recd_electronic     2011-11-16
_journal_date_accepted     2011-12-07
_journal_name_full     'Acta Crystallographica, Section E'
_journal_year     2012
_journal_volume     68
_journal_issue      1
_journal_page_first     o105
_journal_page_last     o106
_journal_paper_category     QO
_journal_paper_doi     10.1107/S160053681105269X
_journal_coeditor_code     WN2460
_publ_contact_author_name     'M.Vinduvahini'
_publ_contact_author_address
;
Department of Physics
Sri D Devaraja Urs Govt. First Grade College
Hunsur-571105, Mysore District
Karnataka, India
;
_publ_contact_author_email     'vinduvahinim@yahoo.in'
_publ_contact_author_fax     '+91 0821 2518101'
_publ_contact_author_phone     '+91 0821 2518101'
_publ_section_title
;\
<i>N</i>-[3-(4-Fluorobenzyl)-2,4-dioxo-1,3-diazaspiro[4.5]dec-8-yl]-2-\
methylbenzenesulfonamide
;
loop_
    _publ_author_name
    _publ_author_address
    'S. Jeyaseelan'
;
Department of Physics
Yuvaraja's College (Constituent College)
University of Mysore, Mysore 570 005
Karnataka, India
;
    'M. Vinduvahini'
;
Department of Physics
Sri D. Devaraja Urs Govt. First Grade College
Hunsur 571 105, Mysore District
Karnataka, India
;
    'M. Madaiah'
;
Department of Studies in Chemistry,
Manasagangotri, University of Mysore,
Mysore 570 006, Karnataka, India
;
    'Suman Bhattacharya'
;
Department of Chemistry, Pondicherry
University, Pondicherry 605 014, India
;
    'H. D. Revanasiddappa'
;
Department of Studies in Chemistry,
Manasagangotri, University of Mysore,
Mysore 570 006, Karnataka, India
;
