# Supplementary material for: N-[3-(4-Fluoro­benz­yl)-2,4-dioxo-1,3-diaza­spiro­[4.5]dec-8-yl]-2-methyl­benzene­sulfonamide
Source: Acta Crystallogr Sect E Struct Rep Online. 2011 Dec 14;68(Pt 1):o105–6. doi: 10.1107/S160053681105269X (PMC3254453; doi:10.1107/S160053681105269X)
Supplement: Supplementary file 2 [file e-68-0o105-Isup2.hkl]

#
# h,k,l, Fc-squared, Fo-squared, sigma(Fo-squared) and status flag
#
data_I
_shelx_title ' BKS-dg-1-10-2 in P21/c'
_shelx_refln_list_code          4
_shelx_F_calc_maximum      203.08
_exptl_crystal_F_000       936.00
_reflns_d_resolution_high  0.8412
 
loop_
 _symmetry_equiv_pos_as_xyz
 'x, y, z'
 '-x, y+1/2, -z+1/2'
 '-x, -y, -z'
 'x, -y-1/2, z-1/2'
 
_cell_length_a     5.8314
_cell_length_b    26.3603
_cell_length_c    13.8558
_cell_angle_alpha  90.000
_cell_angle_beta   98.623
_cell_angle_gamma  90.000
 
_shelx_F_squared_multiplier     1.000
 
loop_
 _refln_index_h
 _refln_index_k
 _refln_index_l
 _refln_F_squared_calc
 _refln_F_squared_meas
 _refln_F_squared_sigma
 _refln_observed_status
   1   0   0     4183.13     3958.10     37.45 o
   2   0   0    10723.88    10846.80    155.29 o
   3   0   0      624.35      733.60     10.04 o
   4   0   0     1007.16      880.17     14.93 o
   5   0   0     1127.28     1107.08     26.19 o
   6   0   0      757.41      772.20     28.94 o
   1   1   0     8599.17     8373.28     45.29 o
   2   1   0       79.90       79.68      2.55 o
   3   1   0     2471.84     2608.58     26.00 o
   4   1   0        7.54        7.26      3.11 o
   5   1   0       62.91       64.96      4.40 o
   6   1   0        0.00       16.47      9.01 o
   1   2   0     2799.49     2663.26     18.75 o
   2   2   0       29.90       20.91      1.49 o
   3   2   0      883.34      978.59     12.04 o
   4   2   0     1483.17     1519.64     15.90 o
   5   2   0      222.84      199.78      4.67 o
   6   2   0      136.86      128.02      8.85 o
   1   3   0    34234.49    31840.70    187.71 o
   2   3   0      128.54      119.95      3.03 o
   3   3   0     1021.98     1007.93     11.08 o
   4   3   0       55.92       52.10      3.22 o
   5   3   0      659.49      642.56     14.83 o
   6   3   0       23.73       25.99      8.54 o
   0   4   0     5470.40     5206.93     57.10 o
   1   4   0     6133.24     6189.90     31.33 o
   2   4   0      606.59      564.14      5.46 o
   3   4   0      459.35      482.67     17.84 o
   4   4   0       92.35       75.10      3.24 o
   5   4   0       64.54       70.35      8.10 o
   6   4   0       91.76       73.11      8.41 o
   1   5   0     5723.00     5479.76     34.13 o
   2   5   0        2.02        4.24      1.14 o
   3   5   0      155.79      104.48      7.27 o
   4   5   0       26.68       23.13      3.69 o
   5   5   0      284.35      251.84     11.39 o
   6   5   0      125.95      126.94      9.47 o
   0   6   0    24606.35    23941.45    316.03 o
   1   6   0      115.90      124.84      2.28 o
   2   6   0     1150.30     1055.76     11.51 o
   3   6   0       67.35       82.58      4.44 o
   4   6   0      266.61      227.42      6.15 o
   5   6   0       68.68       54.96      5.25 o
   6   6   0      255.68      242.66      9.40 o
   1   7   0       96.92      123.47      2.75 o
   2   7   0     1173.93     1313.50     17.93 o
   3   7   0      388.22      389.86      6.29 o
   4   7   0        0.55        1.18      1.39 o
   5   7   0        2.75        1.60      5.27 o
   6   7   0       53.43       47.35      8.27 o
   0   8   0    10662.17    10394.74    105.79 o
   1   8   0      946.84      873.90     11.92 o
   2   8   0     3437.13     3488.33     41.18 o
   3   8   0       54.35       63.11      2.78 o
   4   8   0     1011.06     1048.52     12.38 o
   5   8   0      369.96      373.68      8.83 o
   6   8   0       16.80       18.01      8.60 o
   1   9   0       20.30       11.84      1.90 o
   2   9   0     1134.18     1174.01     17.91 o
   3   9   0      138.74      155.73      2.77 o
   4   9   0      309.97      323.69      4.81 o
   5   9   0      534.62      567.74     14.49 o
   6   9   0       26.68       15.54      8.27 o
   0  10   0     1613.10     1950.44     51.41 o
   1  10   0        2.16        2.11      2.04 o
   2  10   0     1324.74     1356.16     16.39 o
   3  10   0       20.66       40.19      2.49 o
   4  10   0      356.48      313.60      8.50 o
   5  10   0       92.99      115.40      7.59 o
   6  10   0       46.38       56.49      6.91 o
   1  11   0      283.64      251.61      3.77 o
   2  11   0     2627.79     2819.77     20.30 o
   3  11   0      325.31      262.49      4.51 o
   4  11   0      745.08      805.34     11.97 o
   5  11   0       27.47       26.24      5.85 o
   6  11   0        1.36        0.00      6.18 o
   0  12   0      226.11      266.89      6.33 o
   1  12   0     2285.29     2461.65     41.14 o
   2  12   0      163.45      174.98      2.77 o
   3  12   0       29.93       47.34      2.74 o
   4  12   0      138.63      131.05     10.08 o
   5  12   0       67.22       64.25      6.04 o
   6  12   0        0.12        0.00      6.42 o
   1  13   0        5.98       31.52      3.41 o
   2  13   0       13.27       14.78      2.16 o
   3  13   0      420.69      392.24      5.56 o
   4  13   0      165.70      159.04      5.79 o
   5  13   0       89.48       91.88      6.12 o
   6  13   0        8.06        7.98      6.35 o
   0  14   0       95.93      147.41      5.50 o
   1  14   0      971.27     1086.54     16.63 o
   2  14   0       47.03       49.07      3.22 o
   3  14   0      220.20      219.25      4.90 o
   4  14   0       84.00       74.83      5.21 o
   5  14   0      487.03      481.26      8.66 o
   6  14   0       64.37       61.39      7.97 o
   1  15   0      746.52      714.51      7.80 o
   2  15   0        0.10        1.64      2.24 o
   3  15   0       88.86       82.09      3.64 o
   4  15   0      174.85      161.63      5.41 o
   5  15   0        3.13        7.53      5.23 o
   6  15   0      110.99       88.23      9.25 o
   0  16   0       25.81       17.95      3.88 o
   1  16   0        9.41       15.43      1.92 o
   2  16   0      204.99      254.05      3.82 o
   3  16   0       79.51       76.64      4.48 o
   4  16   0       19.96        8.88      4.75 o
   5  16   0       10.77       10.47      6.16 o
   1  17   0       94.77      110.46      2.59 o
   2  17   0        3.96       10.34      1.72 o
   3  17   0        0.44        0.00      3.41 o
   4  17   0       34.05       29.15      4.67 o
   5  17   0      299.43      312.04      7.78 o
   0  18   0      314.61      265.75      7.97 o
   1  18   0      274.51      222.02      4.28 o
   2  18   0      133.07      144.84      4.92 o
   3  18   0      342.06      318.81      5.32 o
   4  18   0       31.90       30.77      5.40 o
   5  18   0        0.30        6.67      6.73 o
   1  19   0      397.98      313.47      7.26 o
   2  19   0       15.73       24.07      3.59 o
   3  19   0      101.40       94.13      5.26 o
   4  19   0      127.53      117.59      6.30 o
   5  19   0      199.33      207.64      8.32 o
   0  20   0      399.17      349.48      9.36 o
   1  20   0       49.01       53.30      2.68 o
   2  20   0       17.40       18.83      3.63 o
   3  20   0      446.41      409.89      6.66 o
   4  20   0      196.51      183.15      6.63 o
   5  20   0        2.66        6.27      7.23 o
   1  21   0        0.23        0.97      2.15 o
   2  21   0      134.86      120.00      4.92 o
   3  21   0       36.27       41.85      4.93 o
   4  21   0       44.93       44.41      6.11 o
   5  21   0        4.49        8.10      6.72 o
   0  22   0       19.91       36.71      8.34 o
   1  22   0      314.12      287.72      5.97 o
   2  22   0       79.71       80.50      4.71 o
   3  22   0      344.63      313.94      6.44 o
   4  22   0      227.62      231.74      7.17 o
   1  23   0      343.65      347.55     12.90 o
   2  23   0       52.82       43.99      4.54 o
   3  23   0        1.90        2.47      5.84 o
   4  23   0        0.07        0.00      6.28 o
   0  24   0      943.78      845.89     19.55 o
   1  24   0       46.59       58.55      5.12 o
   2  24   0        0.44        4.15      4.82 o
   3  24   0       44.88       42.61      5.95 o
   4  24   0        2.49        0.00      6.00 o
   1  25   0        6.65        5.17      5.81 o
   2  25   0       21.18       19.39      5.26 o
   3  25   0      191.22      210.95      6.77 o
   4  25   0       54.11       61.99      6.46 o
   0  26   0       11.19       27.55      7.66 o
   1  26   0      170.49      177.34      7.87 o
   2  26   0       56.77       51.55      6.35 o
   3  26   0        0.07        8.73      5.78 o
   1  27   0        2.83        0.11      6.84 o
   2  27   0      159.36      155.98      7.28 o
   3  27   0      168.97      163.52      8.03 o
   0  28   0      108.16      135.50      9.27 o
   1  28   0        3.24        5.09      6.36 o
   2  28   0       10.71        3.87      6.24 o
   3  28   0       36.96       42.12      7.95 o
   1  29   0        2.55        5.76      6.76 o
   2  29   0       34.16       34.13      7.70 o
   0  30   0        0.86       14.51     11.44 o
   1  30   0       30.45       25.27      7.98 o
   1  31   0       17.88       24.84      8.24 o
  -6   1   1      390.21      375.02     10.93 o
  -5   1   1      129.52      135.84      5.43 o
  -4   1   1      876.33      816.91     12.63 o
  -3   1   1      475.58      478.64      8.32 o
  -2   1   1     1494.83     1598.38     28.37 o
  -1   1   1      886.20      819.52      6.01 o
   1   1   1       15.65        9.01      1.47 o
   2   1   1     2371.69     2372.65     17.28 o
   3   1   1      411.23      490.81      7.84 o
   4   1   1      489.88      567.72      7.16 o
   5   1   1       32.98       21.50      6.92 o
   6   1   1       30.52       38.37      8.74 o
  -6   2   1        8.08       10.82      8.17 o
  -5   2   1      776.37      742.32     24.96 o
  -4   2   1        0.64        0.95      1.60 o
  -3   2   1      109.40       91.09      1.87 o
  -2   2   1       87.60       75.92      1.82 o
  -1   2   1     2122.97     2077.95     17.89 o
   1   2   1      931.32      909.09      6.44 o
   2   2   1      303.87      335.77      4.22 o
   3   2   1      138.89      158.32      4.34 o
   4   2   1        2.83        0.36      2.31 o
   5   2   1        1.83        0.00      4.10 o
   6   2   1      489.13      509.61     12.82 o
  -6   3   1       45.42       38.34      8.48 o
  -5   3   1        5.33       14.60      5.01 o
  -4   3   1      421.19      470.67     12.89 o
  -3   3   1       71.88       78.49      2.89 o
  -2   3   1      114.97      171.46      3.66 o
  -1   3   1      467.79      484.53      3.25 o
   0   3   1      194.32      179.11      2.42 o
   1   3   1        0.96        6.97      1.64 o
   2   3   1      494.53      490.92      9.19 o
   3   3   1      639.07      792.75     13.20 o
   4   3   1       38.46       23.86      2.49 o
   5   3   1      148.80      163.07      7.24 o
   6   3   1       17.50       20.14      8.88 o
  -6   4   1       45.17       51.64      8.29 o
  -5   4   1     1040.23      979.44     23.75 o
  -4   4   1        1.40        5.25      3.31 o
  -3   4   1      401.46      387.47      7.69 o
  -2   4   1        7.64       17.04      1.39 o
  -1   4   1     2298.76     2404.42     19.73 o
   0   4   1    14398.80    13463.60    249.48 o
   1   4   1     1656.26     1518.07     15.86 o
   2   4   1     1973.09     2050.55     24.92 o
   3   4   1      210.87      153.67      7.00 o
   4   4   1       27.87       25.09      2.39 o
   5   4   1       18.36       15.33      5.17 o
   6   4   1       91.65       93.84      9.51 o
  -6   5   1       50.93       36.32      8.55 o
  -5   5   1        0.42        7.95      5.63 o
  -4   5   1     1587.66     1609.43     30.08 o
  -3   5   1       45.02       34.75      3.03 o
  -2   5   1       15.40       49.59      1.89 o
  -1   5   1      664.70      665.16      8.43 o
   0   5   1      956.89      971.56     14.81 o
   1   5   1    19374.11    19246.33    172.93 o
   2   5   1     2150.97     2430.81     30.15 o
   3   5   1      465.96      396.66      8.45 o
   4   5   1        0.34        0.00      2.06 o
   5   5   1      668.70      643.78     17.72 o
   6   5   1       25.83       17.23      8.32 o
  -6   6   1      197.30      168.42     10.57 o
  -5   6   1      355.62      314.29      7.40 o
  -4   6   1       11.27       25.67      3.42 o
  -3   6   1      531.74      519.06     10.51 o
  -2   6   1      899.74      797.55     10.02 o
  -1   6   1        1.22        4.17      1.68 o
   0   6   1      750.44      705.90      8.20 o
   1   6   1    12801.78    12540.03     85.99 o
   2   6   1     2068.53     2253.90     34.59 o
   3   6   1      111.89       88.88      2.76 o
   4   6   1      290.95      299.84     10.67 o
   5   6   1      112.53      106.24      6.29 o
   6   6   1        0.97        0.00      8.61 o
  -6   7   1      118.03      114.86      9.10 o
  -5   7   1        2.40        0.00      5.68 o
  -4   7   1     1627.38     1552.79     16.35 o
  -3   7   1       32.55       24.80      2.26 o
  -2   7   1        0.17        6.04      1.94 o
  -1   7   1        4.88        8.28      1.67 o
   0   7   1     6548.12     6375.25     55.83 o
   1   7   1       10.34       18.72      2.23 o
   2   7   1        4.80        5.93      1.75 o
   3   7   1      263.67      323.57      7.13 o
   4   7   1     1082.00     1071.49     17.68 o
   5   7   1       14.39       11.18      5.79 o
   6   7   1      214.74      214.20     10.17 o
  -6   8   1      137.49      106.21      8.70 o
  -5   8   1       44.52       46.07      6.22 o
  -4   8   1       56.13       66.07      4.77 o
  -3   8   1      113.04      102.70      3.53 o
  -2   8   1     6062.75     6210.23     59.37 o
  -1   8   1      475.77      489.03      8.25 o
   0   8   1      699.71      787.50     12.64 o
   1   8   1     6698.81     7044.73     61.74 o
   2   8   1     1168.86     1311.29     16.80 o
   3   8   1      277.22      287.17      3.67 o
   4   8   1       45.30       48.97      2.59 o
   5   8   1      427.69      400.79      8.28 o
   6   8   1       19.60       17.16      8.27 o
  -6   9   1      155.98      147.77      9.16 o
  -5   9   1      756.81      763.98      9.88 o
  -4   9   1      100.24       80.20      7.43 o
  -3   9   1      313.72      351.27      6.47 o
  -2   9   1     1278.12     1313.59     16.67 o
  -1   9   1       57.41       71.52      2.04 o
   0   9   1      216.91      240.02      4.84 o
   1   9   1        0.93        4.26      1.67 o
   2   9   1     3758.19     4143.22     45.83 o
   3   9   1        1.72        1.90      1.93 o
   4   9   1     1813.48     1856.28     17.09 o
   5   9   1       17.27        9.76      6.05 o
   6   9   1       66.02       81.67      8.83 o
  -6  10   1        3.14        0.00      7.09 o
  -5  10   1     2463.92     2530.82     22.95 o
  -4  10   1      128.73      118.31      3.47 o
  -3  10   1       36.68       40.16      1.97 o
  -2  10   1      695.10      761.05      8.85 o
  -1  10   1       53.92       38.57      2.21 o
   0  10   1      627.03      608.42     13.64 o
   1  10   1      303.77      236.05      4.06 o
   2  10   1        0.06        0.00      2.28 o
   3  10   1      167.89      118.79      3.33 o
   4  10   1      128.89      133.78      5.74 o
   5  10   1      593.28      566.66      9.38 o
   6  10   1       47.72       39.28      8.81 o
  -6  11   1        1.12        2.80      6.04 o
  -5  11   1      237.21      243.56      7.08 o
  -4  11   1      797.70      746.61      7.33 o
  -3  11   1      453.90      470.16      5.35 o
  -2  11   1      153.37      164.00      3.18 o
  -1  11   1     3273.50     3665.09     58.91 o
   0  11   1      273.86      223.51      3.64 o
   1  11   1     3070.46     3318.64     42.81 o
   2  11   1      245.78      272.40      4.23 o
   3  11   1      162.53      140.22      3.14 o
   4  11   1      743.57      738.52      9.53 o
   5  11   1      165.91      159.47      7.19 o
   6  11   1       23.31       19.05      9.03 o
  -6  12   1       40.08       38.18      6.18 o
  -5  12   1      112.84      109.86      6.20 o
  -4  12   1       96.09       97.19      5.13 o
  -3  12   1      853.01      950.34      9.24 o
  -2  12   1      726.63      730.84     10.46 o
  -1  12   1     1708.22     1697.42     26.49 o
   0  12   1      511.52      552.57     10.39 o
   1  12   1     3006.94     3027.04     32.23 o
   2  12   1     1421.25     1563.71     11.61 o
   3  12   1      899.34      769.23      6.28 o
   4  12   1       64.35       69.04      5.51 o
   5  12   1      216.22      237.11      7.08 o
   6  12   1       58.20       85.68     10.19 o
  -6  13   1        3.55        4.79      7.15 o
  -5  13   1      136.53      122.83      6.46 o
  -4  13   1     2293.74     2229.79     27.78 o
  -3  13   1        1.75        0.62      2.57 o
  -2  13   1        6.25        6.06      1.75 o
  -1  13   1       27.11       27.23      3.05 o
   0  13   1     1613.68     1526.09     25.59 o
   1  13   1     4109.79     4271.13     44.38 o
   2  13   1      125.85      164.73      3.99 o
   3  13   1        3.57        3.22      3.01 o
   4  13   1      793.10      754.85      8.69 o
   5  13   1      303.56      293.30      7.44 o
   6  13   1      138.05      146.23      7.40 o
  -6  14   1       45.28       40.77      8.40 o
  -5  14   1       82.63       73.50      6.15 o
  -4  14   1        9.62       16.13      4.52 o
  -3  14   1        1.87        0.40      2.73 o
  -2  14   1     1099.22     1126.68      9.41 o
  -1  14   1       14.35       16.90      3.08 o
   0  14   1      594.43      617.64      9.37 o
   1  14   1       99.90      112.76      3.65 o
   2  14   1       56.57       99.35      2.44 o
   3  14   1      172.24      206.33      4.02 o
   4  14   1      226.31      228.78      6.24 o
   5  14   1       14.89       20.25      5.98 o
   6  14   1        1.98        7.55      7.61 o
  -6  15   1       40.60       36.96      8.91 o
  -5  15   1       20.29       18.73      5.56 o
  -4  15   1       80.81       80.68      4.62 o
  -3  15   1       10.74       10.51      2.87 o
  -2  15   1       61.10       70.75      3.27 o
  -1  15   1      166.18      147.00      3.63 o
   0  15   1     1136.85     1192.26     23.33 o
   1  15   1       16.67        9.13      2.20 o
   2  15   1       83.75      106.86      3.47 o
   3  15   1      240.07      236.96      6.15 o
   4  15   1      340.56      359.35      6.79 o
   5  15   1      149.53      162.01      8.85 o
  -5  16   1      141.76      147.83      7.91 o
  -4  16   1      120.18      121.78      4.86 o
  -3  16   1      194.09      204.14      5.62 o
  -2  16   1       25.56       40.02      3.24 o
  -1  16   1     1645.44     1644.25      9.65 o
   0  16   1      747.97      779.58     13.87 o
   1  16   1      102.12       81.51      2.83 o
   2  16   1        9.11       10.02      2.91 o
   3  16   1       82.54       89.18      6.61 o
   4  16   1      148.26      141.84      5.84 o
   5  16   1       94.86       93.07      7.37 o
  -5  17   1       44.81       51.60      8.44 o
  -4  17   1      103.82       89.32      5.71 o
  -3  17   1      490.57      446.93      9.00 o
  -2  17   1        2.32        7.33      3.68 o
  -1  17   1      780.08      739.04      6.29 o
   0  17   1       81.28       76.40      3.35 o
   1  17   1        5.99        3.33      2.56 o
   2  17   1       15.51       13.11      2.96 o
   3  17   1        6.81       13.57      2.57 o
   4  17   1        3.35        0.01      5.00 o
   5  17   1       96.79      119.61      8.20 o
  -5  18   1       29.05       19.92      8.14 o
  -4  18   1       69.33       65.73      5.58 o
  -3  18   1      381.80      362.51      5.17 o
  -2  18   1       25.99       30.84      3.72 o
  -1  18   1      847.00      793.88     13.29 o
   0  18   1       53.50       51.40      5.02 o
   1  18   1      261.82      238.65      4.48 o
   2  18   1      185.65      187.37      3.89 o
   3  18   1      855.32      843.67     13.77 o
   4  18   1       28.59       27.78      6.45 o
   5  18   1      164.09      170.13      8.71 o
  -5  19   1        0.02        0.00      7.31 o
  -4  19   1      263.68      238.15      7.14 o
  -3  19   1        5.87        0.00      3.68 o
  -2  19   1      198.40      165.41      4.93 o
  -1  19   1      366.28      410.49      5.68 o
   0  19   1     2328.52     2350.28     43.29 o
   1  19   1      127.27      114.26      3.43 o
   2  19   1      632.09      624.25     11.36 o
   3  19   1      148.02      141.95      6.20 o
   4  19   1       48.88       54.02      7.30 o
   5  19   1       44.53       51.10      7.86 o
  -5  20   1        1.77        1.10      8.25 o
  -4  20   1       97.53       84.88      6.31 o
  -3  20   1        0.63        0.00      3.66 o
  -2  20   1      108.10      115.11      4.98 o
  -1  20   1       87.90       89.45      4.73 o
   0  20   1       71.32      118.42      4.64 o
   1  20   1      221.66      203.99      5.76 o
   2  20   1        2.20        8.07      3.42 o
   3  20   1      342.41      329.28     10.24 o
   4  20   1        4.70        4.90      6.19 o
   5  20   1       44.35       61.09      7.53 o
  -5  21   1        3.42        0.00      8.82 o
  -4  21   1      113.19      128.13      6.89 o
  -3  21   1        0.42        0.00      3.82 o
  -2  21   1     1085.21      967.77     15.40 o
  -1  21   1       68.13       81.62      4.73 o
   0  21   1      874.35      901.34     23.50 o
   1  21   1        0.78        5.76      4.22 o
   2  21   1      556.48      577.99     10.40 o
   3  21   1        1.73        0.00      4.71 o
   4  21   1      199.54      202.14      8.57 o
   5  21   1       87.84      118.74      7.61 o
  -4  22   1       39.75       34.75      6.18 o
  -3  22   1      210.14      204.41      7.48 o
  -2  22   1       87.39       87.77      4.90 o
  -1  22   1        0.91       11.39      5.40 o
   0  22   1       57.74       65.93      6.23 o
   1  22   1     1056.65     1070.61     14.13 o
   2  22   1      143.13      143.08      6.33 o
   3  22   1      243.05      217.71      6.08 o
   4  22   1        0.85        0.00      7.02 o
  -4  23   1      188.34      197.37      8.07 o
  -3  23   1       12.57       18.66      6.34 o
  -2  23   1      173.07      186.10      5.54 o
  -1  23   1     1626.66     1562.82     13.60 o
   0  23   1      174.79      167.85      6.32 o
   1  23   1        6.97       17.88      4.16 o
   2  23   1      302.60      317.13      7.07 o
   3  23   1      171.14      144.75      6.68 o
   4  23   1      102.25       92.56      7.22 o
  -4  24   1       31.21       36.53      6.91 o
  -3  24   1      483.52      497.86     11.88 o
  -2  24   1       19.49       21.18      4.82 o
  -1  24   1      624.01      630.80     11.26 o
   0  24   1      101.25      116.39      6.02 o
   1  24   1      539.77      508.72      8.08 o
   2  24   1        3.07        4.43      5.08 o
   3  24   1      204.86      178.75      6.53 o
   4  24   1        6.51        6.92      6.95 o
  -4  25   1       28.88       31.68      7.44 o
  -3  25   1       29.26       47.02      7.64 o
  -2  25   1      122.32      132.91      5.72 o
  -1  25   1      632.12      593.71      8.88 o
   0  25   1        0.00        5.93      5.63 o
   1  25   1        5.47       15.80      4.92 o
   2  25   1      214.46      193.89      6.10 o
   3  25   1        1.48        7.98      5.66 o
   4  25   1       15.50       10.15      6.93 o
  -3  26   1      439.66      481.26     12.17 o
  -2  26   1       46.34       58.64      6.11 o
  -1  26   1      526.26      512.96      8.61 o
   0  26   1       63.64       68.79      5.15 o
   1  26   1      828.28      816.97      9.79 o
   2  26   1       30.95       26.57      6.33 o
   3  26   1       72.97       84.99      7.21 o
  -3  27   1        3.04        9.11      7.40 o
  -2  27   1      880.45      848.51     11.55 o
  -1  27   1       34.30       49.68      7.28 o
   0  27   1      234.47      229.48      6.02 o
   1  27   1      171.28      183.86      7.17 o
   2  27   1      100.82      103.69      6.89 o
   3  27   1        0.06        4.76      7.80 o
  -3  28   1       63.14       72.31      9.47 o
  -2  28   1       84.71      124.08      8.13 o
  -1  28   1       40.41       35.58      6.95 o
   0  28   1       21.09       34.55      5.29 o
   1  28   1        7.26       18.97      6.72 o
   2  28   1       23.23       29.34      7.23 o
  -2  29   1      554.73      586.95     14.22 o
  -1  29   1       22.87       17.56      8.18 o
   0  29   1      318.60      338.34      8.38 o
   1  29   1       82.49       85.88      7.31 o
   2  29   1      388.02      404.57      9.64 o
  -2  30   1       19.22       37.56      8.18 o
  -1  30   1      146.10      152.49     15.18 o
   0  30   1       41.04       52.10      6.97 o
   1  30   1      388.45      375.52      9.66 o
   0  31   1       69.77       86.11      7.93 o
  -6   0   2      150.42      152.46     22.59 o
  -5   0   2        5.53       11.46      4.87 o
  -4   0   2      321.38      328.26     16.07 o
  -3   0   2     3024.79     3384.08     32.43 o
  -2   0   2      930.37      838.65     16.88 o
  -1   0   2    41241.48    37764.58    431.26 o
   0   0   2     9283.61     8765.08    179.10 o
   1   0   2      324.73      430.54     26.81 o
   2   0   2     8056.77     8475.63    104.99 o
   3   0   2     3510.59     3598.96     18.97 o
   4   0   2      293.29      367.17     13.49 o
   5   0   2      409.28      348.80     14.17 o
   6   0   2      235.36      238.50     14.71 o
  -6   1   2      174.39      173.27      8.87 o
  -5   1   2       43.89       35.66      4.58 o
  -4   1   2      470.36      499.05      7.66 o
  -3   1   2      334.38      277.36      3.65 o
  -2   1   2     1258.19     1272.28     16.93 o
  -1   1   2     8340.86     8210.06     55.41 o
   0   1   2     1559.62     1538.35     10.30 o
   1   1   2     1292.72     1381.47     14.79 o
   2   1   2        5.91        9.34      2.09 o
   3   1   2      117.70       89.96      2.99 o
   4   1   2        0.07        0.17      3.12 o
   5   1   2        0.53        1.81      4.63 o
   6   1   2        0.05        0.74      8.85 o
  -6   2   2       53.49       52.24      7.45 o
  -5   2   2       25.93       22.04      4.84 o
  -4   2   2      412.25      409.43      7.07 o
  -3   2   2     1866.22     1848.13     23.28 o
  -2   2   2     6509.46     6940.87     74.37 o
  -1   2   2     5390.60     5605.19     29.40 o
   0   2   2    11129.19    10656.65     77.03 o
   1   2   2    26893.02    25362.54    395.83 o
   2   2   2     3340.39     3364.65     36.96 o
   3   2   2        1.48        0.00      2.59 o
   4   2   2      288.13      364.41      7.10 o
   5   2   2       68.82       58.38      5.39 o
   6   2   2        0.41        2.75      8.73 o
  -6   3   2       46.94       38.77      7.61 o
  -5   3   2      343.68      339.73     17.16 o
  -4   3   2      188.83      194.98      5.16 o
  -3   3   2       56.23       34.45      2.71 o
  -2   3   2      236.03      238.48      4.06 o
  -1   3   2     6944.99     6812.86     38.27 o
   0   3   2      687.19      724.53      6.89 o
   1   3   2      697.24      601.24      9.22 o
   2   3   2     2347.45     2593.54     45.55 o
   3   3   2     1164.37     1053.98     19.66 o
   4   3   2      629.19      668.41     13.00 o
   5   3   2      141.88      131.94      6.61 o
   6   3   2       26.86       17.74      9.67 o
  -6   4   2        0.67        0.00      7.22 o
  -5   4   2       53.91       61.89      5.80 o
  -4   4   2      355.08      359.96      7.15 o
  -3   4   2      363.38      331.15      7.70 o
  -2   4   2      815.46      850.28     11.13 o
  -1   4   2     3580.69     3786.24     32.06 o
   0   4   2     5399.27     5352.06     30.87 o
   1   4   2      911.56      914.62     11.58 o
   2   4   2     2756.40     2794.38     40.37 o
   3   4   2      532.96      427.57     11.49 o
   4   4   2      136.47      146.49      6.37 o
   5   4   2       34.51       30.80      5.42 o
   6   4   2      236.56      246.38     15.81 o
  -6   5   2       12.51       12.44      7.44 o
  -5   5   2      433.40      406.71     13.72 o
  -4   5   2        2.82        3.97      3.48 o
  -3   5   2      103.30       65.85      2.85 o
  -2   5   2        3.81        8.53      1.37 o
  -1   5   2    16685.33    16266.81    118.32 o
   0   5   2     1141.79     1173.09     10.92 o
   1   5   2     7147.06     7000.14    102.08 o
   2   5   2      425.81      513.17     11.98 o
   3   5   2     1219.09     1170.21     27.78 o
   4   5   2      276.60      259.42      9.74 o
   5   5   2       94.40       86.79      7.72 o
   6   5   2        0.03        1.60      8.86 o
  -6   6   2        3.79        0.00      8.04 o
  -5   6   2       94.57       95.01      6.10 o
  -4   6   2      127.93      152.30      4.91 o
  -3   6   2      276.30      212.10      5.18 o
  -2   6   2        1.57        5.50      1.59 o
  -1   6   2     1070.54     1050.96     12.33 o
   0   6   2      158.09      128.16      3.16 o
   1   6   2     2034.44     2046.19     26.84 o
   2   6   2     2119.04     2450.36     37.69 o
   3   6   2       44.19       36.12      3.35 o
   4   6   2      567.89      613.11      6.96 o
   5   6   2      673.23      722.86     18.63 o
   6   6   2        2.92        0.00      8.76 o
  -6   7   2       11.93        2.35      7.88 o
  -5   7   2      737.58      725.82     16.78 o
  -4   7   2      197.99      202.85      4.59 o
  -3   7   2     1136.51     1176.98     24.42 o
  -2   7   2     2891.39     2989.67     38.98 o
  -1   7   2     8951.38     8983.70     83.60 o
   0   7   2     1150.58     1166.44     13.67 o
   1   7   2     1038.71      981.42     20.49 o
   2   7   2       20.78       40.54      2.07 o
   3   7   2      801.94      909.08     10.49 o
   4   7   2       29.93       24.26      3.27 o
   5   7   2       11.30        8.12      6.06 o
   6   7   2        0.02        0.00      7.82 o
  -6   8   2        4.76        0.00      8.01 o
  -5   8   2      319.82      325.34     10.70 o
  -4   8   2     1187.57     1272.87     12.68 o
  -3   8   2       95.07       99.13      3.67 o
  -2   8   2     2692.21     2600.14     34.49 o
  -1   8   2       19.38       34.01      1.93 o
   0   8   2      853.56      766.38     10.31 o
   1   8   2    13846.35    14298.11    142.63 o
   2   8   2     3577.14     3892.73     48.81 o
   3   8   2        0.56        4.22      2.28 o
   4   8   2      766.18      815.22     24.50 o
   5   8   2      113.13      106.45      6.82 o
   6   8   2       57.16       64.00      9.17 o
  -6   9   2        3.54        0.12      7.47 o
  -5   9   2       52.13       44.09      5.88 o
  -4   9   2      134.49      141.14      5.40 o
  -3   9   2       10.04        6.62      2.51 o
  -2   9   2       55.99       58.86      2.12 o
  -1   9   2      401.58      407.59      9.98 o
   0   9   2      234.86      244.71      3.92 o
   1   9   2      104.96       80.75      2.40 o
   2   9   2      612.73      606.56      9.03 o
   3   9   2       33.98       52.20      2.55 o
   4   9   2      508.51      534.39     13.90 o
   5   9   2        0.30        0.00      6.06 o
   6   9   2       23.04       26.00      9.01 o
  -6  10   2      287.32      288.44      8.82 o
  -5  10   2      493.58      468.62      8.72 o
  -4  10   2     1756.53     1754.54     11.04 o
  -3  10   2     1650.89     1615.95     20.35 o
  -2  10   2     3046.77     3065.49     36.21 o
  -1  10   2       55.93       57.99      2.24 o
   0  10   2     4217.76     4388.64     44.95 o
   1  10   2       92.05       81.09      2.36 o
   2  10   2     4580.29     5008.22     67.64 o
   3  10   2        5.56        2.55      2.28 o
   4  10   2        1.82        0.66      5.93 o
   5  10   2       48.95       56.83      6.46 o
   6  10   2        7.82        9.81      8.62 o
  -6  11   2       70.72       69.51      6.46 o
  -5  11   2      374.04      384.12      7.80 o
  -4  11   2      991.10      918.48     12.34 o
  -3  11   2     3013.30     2973.72     31.84 o
  -2  11   2        1.15        4.29      2.01 o
  -1  11   2      421.64      443.14      5.19 o
   0  11   2      371.07      392.75      6.12 o
   1  11   2        0.11        3.59      2.12 o
   2  11   2      636.38      541.84      7.71 o
   3  11   2     1159.43     1154.38     16.88 o
   4  11   2        0.04        7.98      5.97 o
   5  11   2      227.20      210.91      8.02 o
   6  11   2      300.92      334.70     11.45 o
  -6  12   2       41.53       39.44      6.62 o
  -5  12   2      122.54      115.09      6.39 o
  -4  12   2      420.16      414.53      7.32 o
  -3  12   2     2211.80     2166.95     24.17 o
  -2  12   2     1769.60     1869.83     26.40 o
  -1  12   2     1334.03     1254.35     12.02 o
   0  12   2       70.51      115.33      2.92 o
   1  12   2     1608.21     1642.57     15.08 o
   2  12   2      168.78      209.82      6.44 o
   3  12   2     1751.93     1741.14     24.58 o
   4  12   2     1124.49     1129.57     11.96 o
   5  12   2       29.35       29.12      6.47 o
   6  12   2      204.31      240.33     17.10 o
  -6  13   2        2.95        6.74      7.53 o
  -5  13   2       88.99       82.91      6.19 o
  -4  13   2      419.13      410.22      9.19 o
  -3  13   2     1333.68     1329.07      9.66 o
  -2  13   2       10.53       14.19      2.98 o
  -1  13   2      526.42      499.00      5.53 o
   0  13   2      152.14      186.68      4.62 o
   1  13   2     2007.49     2019.15     16.00 o
   2  13   2     2132.88     2004.03     16.11 o
   3  13   2        7.88       10.67      2.91 o
   4  13   2       37.12       34.73      5.43 o
   5  13   2       61.68       62.95      6.71 o
   6  13   2        6.34        9.49      7.41 o
  -6  14   2      240.88      236.08      9.78 o
  -5  14   2       30.17       29.32      5.49 o
  -4  14   2        5.32       10.47      4.51 o
  -3  14   2       43.34       52.63      2.78 o
  -2  14   2       60.21       93.71      3.31 o
  -1  14   2        5.19        6.65      3.61 o
   0  14   2     1738.84     1698.94     42.58 o
   1  14   2       42.85       52.05      3.41 o
   2  14   2       69.93       66.26      3.56 o
   3  14   2        3.14        6.35      3.26 o
   4  14   2       22.02       17.38      5.15 o
   5  14   2      379.67      396.16      8.23 o
  -6  15   2        5.77       12.21      7.95 o
  -5  15   2      194.35      167.23      8.28 o
  -4  15   2     1208.48     1263.61     12.68 o
  -3  15   2      402.27      414.07      7.58 o
  -2  15   2        0.05        0.41      3.09 o
  -1  15   2       46.78       54.55      4.02 o
   0  15   2       89.15       92.62      4.64 o
   1  15   2      350.45      384.63      4.91 o
   2  15   2       83.28      113.17      5.58 o
   3  15   2      348.33      328.99      7.54 o
   4  15   2      121.79      122.57      5.76 o
   5  15   2       56.13       56.86      6.75 o
  -5  16   2      218.00      192.45      7.93 o
  -4  16   2      506.75      529.56     12.24 o
  -3  16   2      436.07      416.34      8.21 o
  -2  16   2      120.31      128.50      3.96 o
  -1  16   2      127.90      108.73      4.52 o
   0  16   2       24.43       31.09      2.56 o
   1  16   2       70.03      102.99      3.19 o
   2  16   2      796.68      862.19     14.48 o
   3  16   2      160.04      176.56      4.96 o
   4  16   2       31.08       30.27      5.28 o
   5  16   2       38.91       43.49      6.24 o
  -5  17   2       14.87       25.98      7.90 o
  -4  17   2      332.62      355.21      9.99 o
  -3  17   2      444.74      442.66      3.82 o
  -2  17   2      207.48      212.14      6.19 o
  -1  17   2      111.02      109.67      4.68 o
   0  17   2      308.09      345.57      6.42 o
   1  17   2        0.97        1.93      2.92 o
   2  17   2      269.57      293.02      5.53 o
   3  17   2       90.30       82.74      4.39 o
   4  17   2      293.71      311.32      7.20 o
   5  17   2       12.43       12.70      6.77 o
  -5  18   2       42.00       36.07      7.31 o
  -4  18   2       70.89       68.35      7.11 o
  -3  18   2      690.70      656.46     10.25 o
  -2  18   2      117.27       96.73      4.23 o
  -1  18   2       85.60       76.86      5.05 o
   0  18   2      300.33      316.82      4.40 o
   1  18   2       84.79      100.31      3.70 o
   2  18   2       68.17       67.59      3.70 o
   3  18   2      163.70      166.37      6.70 o
   4  18   2       62.79       65.63      5.63 o
   5  18   2      100.53      101.44      8.85 o
  -5  19   2       34.26       39.99      7.45 o
  -4  19   2        0.42        0.00      5.87 o
  -3  19   2      481.02      518.17      6.40 o
  -2  19   2      301.25      280.52      6.55 o
  -1  19   2      262.70      271.97      7.46 o
   0  19   2      133.56      111.56      3.33 o
   1  19   2       38.78       31.97      3.36 o
   2  19   2      271.40      243.30      4.64 o
   3  19   2        8.85        5.74      4.04 o
   4  19   2      103.66      104.53      7.53 o
   5  19   2       44.42       47.28      7.30 o
  -5  20   2       27.42       16.79      8.08 o
  -4  20   2      174.56      164.88      7.19 o
  -3  20   2       20.64       19.79      4.40 o
  -2  20   2      527.16      475.53      8.88 o
  -1  20   2        1.49        6.79      6.45 o
   0  20   2     1724.63     1754.26     42.77 o
   1  20   2      113.84      118.25      3.83 o
   2  20   2      406.14      397.36      8.57 o
   3  20   2        4.71        4.16      4.71 o
   4  20   2       39.08       36.27      6.57 o
   5  20   2      131.63      147.05     10.07 o
  -5  21   2       67.55       57.68      7.88 o
  -4  21   2       71.99       56.44      6.90 o
  -3  21   2       14.14        9.74      4.32 o
  -2  21   2      147.51      154.48      5.57 o
  -1  21   2      754.16      689.25      8.64 o
   0  21   2       73.61       96.19      8.61 o
   1  21   2      133.56      126.21      4.72 o
   2  21   2      921.80      896.42     10.20 o
   3  21   2       51.06       42.08      5.29 o
   4  21   2        5.76        0.00      6.94 o
  -4  22   2      311.89      291.85      9.60 o
  -3  22   2       15.71       19.31      4.93 o
  -2  22   2       17.71       19.43      5.01 o
  -1  22   2       19.18       35.24      5.98 o
   0  22   2      658.66      571.45      9.24 o
   1  22   2        3.47        1.89      4.15 o
   2  22   2       95.07       71.29      5.20 o
   3  22   2       89.20       87.63      5.66 o
   4  22   2       71.26       79.98      7.91 o
  -4  23   2       56.04       53.41      6.84 o
  -3  23   2       27.73       32.47      5.06 o
  -2  23   2        0.34        3.43      4.98 o
  -1  23   2      343.58      328.98      7.39 o
   0  23   2       90.89      115.39      5.97 o
   1  23   2        0.03        0.00      4.11 o
   2  23   2      302.39      305.87      6.44 o
   3  23   2       46.83       59.65      6.53 o
   4  23   2       57.08       60.24      7.65 o
  -4  24   2       18.83       19.08      6.82 o
  -3  24   2       69.39       51.32      6.89 o
  -2  24   2       18.37       18.20      5.15 o
  -1  24   2       41.64       55.46      6.00 o
   0  24   2      223.75      223.63      6.39 o
   1  24   2       98.38      105.28      6.55 o
   2  24   2        2.59        3.81      4.98 o
   3  24   2      208.38      199.20      7.34 o
   4  24   2        1.03        3.45      7.51 o
  -4  25   2       53.25       63.09      7.18 o
  -3  25   2      110.64      123.34      8.22 o
  -2  25   2        9.14       15.54      5.26 o
  -1  25   2       19.74       17.38      6.15 o
   0  25   2       59.91       62.85      4.78 o
   1  25   2       23.89       32.79      6.12 o
   2  25   2      196.21      202.75      6.66 o
   3  25   2      135.49      143.63      7.82 o
  -3  26   2       41.21       48.22      7.34 o
  -2  26   2        9.55        7.92      6.29 o
  -1  26   2      170.16      151.30      6.95 o
   0  26   2       14.90       15.95      4.62 o
   1  26   2       21.73       25.14      5.71 o
   2  26   2       17.56       13.09      6.37 o
   3  26   2        1.91        8.60      8.23 o
  -3  27   2       64.31       74.01      7.83 o
  -2  27   2       59.81       73.08      8.59 o
  -1  27   2      101.69       94.98      6.76 o
   0  27   2       68.07       75.37      5.69 o
   1  27   2        3.79        3.15      5.72 o
   2  27   2       54.21       57.29      7.14 o
   3  27   2       87.19       94.87      7.64 o
  -3  28   2       53.44       47.64      9.37 o
  -2  28   2      149.81      166.78      8.93 o
  -1  28   2       10.06        3.40      6.43 o
   0  28   2       39.20       50.27      5.55 o
   1  28   2       29.51       42.47      6.45 o
   2  28   2      668.42      681.17      9.94 o
  -2  29   2       51.90       44.87      7.25 o
  -1  29   2        7.15        7.83      6.55 o
   0  29   2       27.53       26.29      6.49 o
   1  29   2       63.61       59.97      7.24 o
   2  29   2        4.86       21.55      6.56 o
  -1  30   2        1.03        4.41      7.22 o
   0  30   2       31.23       27.77      6.76 o
   1  30   2       86.07       99.50      7.29 o
   0  31   2       70.19       85.28      7.33 o
  -6   1   3      157.30      147.18      8.29 o
  -5   1   3      361.81      354.96     11.04 o
  -4   1   3     1176.63     1214.40     17.39 o
  -3   1   3     1063.09     1088.60     16.10 o
  -2   1   3      575.38      721.52     11.23 o
  -1   1   3     1677.00     1505.54     17.65 o
   0   1   3     8648.06     8481.51     79.35 o
   1   1   3     8901.78     8447.24     84.51 o
   2   1   3     4304.00     4328.40     67.11 o
   3   1   3      608.96      598.39     12.24 o
   4   1   3      127.96      194.81      7.53 o
   5   1   3      143.45      134.05      5.53 o
   6   1   3        0.24        0.00      8.16 o
  -6   2   3       43.88       30.32      8.04 o
  -5   2   3      357.57      318.66     13.38 o
  -4   2   3      486.67      493.30      4.64 o
  -3   2   3     1640.66     1584.41     26.35 o
  -2   2   3       94.78       62.67      1.47 o
  -1   2   3    11075.75    10957.01     70.70 o
   0   2   3      775.03      777.91      8.57 o
   1   2   3     2597.35     2650.69     37.42 o
   2   2   3       34.91       74.57      4.46 o
   3   2   3     3100.82     3008.49     47.98 o
   4   2   3        9.31       12.95      4.21 o
   5   2   3       10.71        7.00      5.34 o
   6   2   3        6.99        6.19      9.61 o
  -6   3   3       66.32       58.99      8.47 o
  -5   3   3        3.10        7.02      4.93 o
  -4   3   3      187.92      163.62      3.87 o
  -3   3   3       91.29       70.60      3.36 o
  -2   3   3     1806.58     1827.83     23.49 o
  -1   3   3     3918.76     4284.88     30.52 o
   0   3   3     3988.17     3822.19     24.60 o
   1   3   3     8921.13     9557.72    100.53 o
   2   3   3      313.92      441.69     12.71 o
   3   3   3        0.02       16.61      3.06 o
   4   3   3       34.12       46.43      3.92 o
   5   3   3        3.87        0.00      5.64 o
   6   3   3       23.63       29.89      9.01 o
  -6   4   3       27.64       20.86      7.26 o
  -5   4   3     1038.84      980.93     15.09 o
  -4   4   3      537.49      542.87      7.51 o
  -3   4   3      777.61      610.87     17.89 o
  -2   4   3     1853.29     2184.84     28.08 o
  -1   4   3       16.83       36.37      2.03 o
   0   4   3      311.63      325.49      6.21 o
   1   4   3        7.08        6.03      1.83 o
   2   4   3      668.83      499.65     16.28 o
   3   4   3     2757.84     2716.17     78.65 o
   4   4   3      640.63      730.97     23.14 o
   5   4   3        1.56        0.46      6.09 o
   6   4   3       26.28       25.73      8.40 o
  -6   5   3      177.27      157.72      8.55 o
  -5   5   3       61.93       72.85      5.87 o
  -4   5   3        8.74        3.35      3.33 o
  -3   5   3        7.12        2.81      1.43 o
  -2   5   3     1320.02     1404.42     14.55 o
  -1   5   3     2111.36     2039.58     15.17 o
   0   5   3      736.29      867.92     11.31 o
   1   5   3     2190.50     2279.97     39.04 o
   2   5   3     2803.78     3163.70     63.19 o
   3   5   3      126.76      170.18      4.67 o
   4   5   3      487.07      515.61     10.37 o
   5   5   3       26.12       24.95      6.11 o
   6   5   3        8.56       14.69      9.81 o
  -6   6   3      212.37      227.85      9.20 o
  -5   6   3      357.22      355.42      9.22 o
  -4   6   3       95.04       92.18      3.74 o
  -3   6   3      211.53      196.04      4.12 o
  -2   6   3        2.83        3.61      1.44 o
  -1   6   3     5689.48     6287.66     57.18 o
   0   6   3      266.75      240.31      4.20 o
   1   6   3      140.48      149.23      3.65 o
   2   6   3     1338.27     1266.02     22.38 o
   3   6   3      420.38      414.06     10.20 o
   4   6   3      140.16      133.68      6.48 o
   5   6   3        0.14        0.00      6.32 o
   6   6   3       93.43       80.26     10.15 o
  -6   7   3      338.91      330.79     10.22 o
  -5   7   3      148.91      147.09      6.43 o
  -4   7   3        8.60       13.20      3.64 o
  -3   7   3      403.79      419.31     10.03 o
  -2   7   3      175.90      185.19      3.79 o
  -1   7   3     3993.05     3918.19     42.11 o
   0   7   3      567.17      483.23      8.43 o
   1   7   3      673.01      724.40     10.93 o
   2   7   3        4.77       16.77      3.29 o
   3   7   3      753.04      778.32     18.24 o
   4   7   3       30.46       34.68      3.90 o
   5   7   3      390.14      416.71      8.76 o
   6   7   3        2.34        0.00      8.47 o
  -6   8   3       69.30       63.71      7.39 o
  -5   8   3      171.69      147.94      6.30 o
  -4   8   3      557.38      556.04      6.75 o
  -3   8   3        0.84        0.07      1.85 o
  -2   8   3     1848.36     1926.22     25.57 o
  -1   8   3      136.83      154.64      4.13 o
   0   8   3      180.07      163.78      4.27 o
   1   8   3      293.26      309.17      9.52 o
   2   8   3     1285.32     1305.21     25.04 o
   3   8   3     2183.43     2180.98     39.04 o
   4   8   3       15.09       23.86      5.59 o
   5   8   3       15.39       27.94      6.37 o
   6   8   3       38.51       34.24      8.62 o
  -6   9   3       30.04       29.18      7.12 o
  -5   9   3       73.39       78.70      6.07 o
  -4   9   3      252.11      239.98      5.62 o
  -3   9   3      266.30      265.17      3.73 o
  -2   9   3      104.84      121.86      3.13 o
  -1   9   3       43.54       70.65      1.76 o
   0   9   3      258.39      309.70      6.79 o
   1   9   3     2635.56     3008.58     40.26 o
   2   9   3       19.73       38.24      2.52 o
   3   9   3      261.83      331.42      6.06 o
   4   9   3      349.12      340.93     10.45 o
   5   9   3       90.33       95.97      7.33 o
   6   9   3       18.93       20.64      8.77 o
  -6  10   3      226.02      228.60      9.60 o
  -5  10   3      681.99      635.94      8.52 o
  -4  10   3       77.04       67.90      3.68 o
  -3  10   3       88.06       87.27      2.25 o
  -2  10   3     2519.51     2760.22     33.46 o
  -1  10   3      319.55      301.45      7.31 o
   0  10   3     3478.81     3569.03     37.30 o
   1  10   3       17.43       37.10      2.53 o
   2  10   3       88.87       79.57      3.77 o
   3  10   3      807.61      809.96     14.88 o
   4  10   3     1304.00     1236.17     24.28 o
   5  10   3      117.67      119.32      7.62 o
   6  10   3       12.35       22.81      8.89 o
  -6  11   3        1.72        3.21      7.86 o
  -5  11   3       58.31       64.69      5.38 o
  -4  11   3       33.50       26.63      3.29 o
  -3  11   3       75.19       82.34      2.84 o
  -2  11   3     1144.75     1180.89     15.26 o
  -1  11   3      294.06      301.08      3.01 o
   0  11   3      195.74      225.60      4.51 o
   1  11   3      624.70      648.29      8.97 o
   2  11   3      228.48      166.93      5.65 o
   3  11   3      531.61      499.90     12.26 o
   4  11   3      451.04      436.31      7.91 o
   5  11   3        5.48        2.08      7.10 o
   6  11   3        1.03        2.75      8.79 o
  -6  12   3        0.28        0.29      7.48 o
  -5  12   3       84.66       85.06      5.71 o
  -4  12   3      321.31      316.85      6.49 o
  -3  12   3       59.46       65.80      2.31 o
  -2  12   3     1702.49     1800.26     27.47 o
  -1  12   3       55.28       44.28      3.11 o
   0  12   3     2305.27     2358.49     23.15 o
   1  12   3      233.09      275.98      3.82 o
   2  12   3      438.34      404.42      5.68 o
   3  12   3       78.53       77.99      3.30 o
   4  12   3      290.39      272.62      7.97 o
   5  12   3       50.54       43.80      7.05 o
   6  12   3       15.85       10.91      9.34 o
  -6  13   3       39.02       46.47      8.07 o
  -5  13   3        8.38        7.37      5.30 o
  -4  13   3      125.63      111.29      5.01 o
  -3  13   3       98.71      109.94      3.71 o
  -2  13   3      787.09      786.99     12.13 o
  -1  13   3        4.93        6.64      2.85 o
   0  13   3      140.09      137.41      3.94 o
   1  13   3       62.13       55.88      2.92 o
   2  13   3       74.46       81.78      4.37 o
   3  13   3      698.88      686.67      7.95 o
   4  13   3       63.71       63.07      6.29 o
   5  13   3      203.54      231.85      9.43 o
  -6  14   3      163.33      184.10      9.67 o
  -5  14   3      136.81      125.46      6.09 o
  -4  14   3     1104.04     1054.83     20.96 o
  -3  14   3       26.79       38.37      2.33 o
  -2  14   3      399.84      457.29      9.81 o
  -1  14   3     1022.34     1085.18     15.82 o
   0  14   3       41.82       33.19      2.06 o
   1  14   3        6.19        4.05      2.45 o
   2  14   3      336.08      371.10      5.94 o
   3  14   3      354.52      418.38      9.30 o
   4  14   3       24.70       16.94      5.05 o
   5  14   3       78.29       81.14      6.64 o
  -6  15   3      260.79      261.11     10.41 o
  -5  15   3      101.35      103.07      7.97 o
  -4  15   3       40.03       32.51      4.69 o
  -3  15   3     1294.44     1280.07     15.88 o
  -2  15   3      319.00      292.10      8.08 o
  -1  15   3     3194.40     3012.13     14.89 o
   0  15   3       59.18       58.32      2.23 o
   1  15   3      276.25      247.27      5.04 o
   2  15   3       65.67       60.16      4.66 o
   3  15   3      966.56     1036.25     19.49 o
   4  15   3       20.47       15.55      5.23 o
   5  15   3      159.76      184.17      7.36 o
  -5  16   3      129.18      132.22      7.74 o
  -4  16   3       56.59       48.96      6.66 o
  -3  16   3      214.42      232.07      5.23 o
  -2  16   3        0.40        0.50      3.62 o
  -1  16   3      846.91      881.37      9.25 o
   0  16   3      129.02      125.43      2.56 o
   1  16   3       37.10       26.97      2.98 o
   2  16   3       84.77      104.87      4.19 o
   3  16   3       61.96       67.46      6.59 o
   4  16   3      441.26      451.92     13.15 o
   5  16   3       33.85       35.27      6.56 o
  -5  17   3       26.49       30.52      7.69 o
  -4  17   3      152.87      148.26      7.25 o
  -3  17   3      525.92      511.51      9.31 o
  -2  17   3       50.54       53.16      4.20 o
  -1  17   3      394.26      369.65      6.98 o
   0  17   3      385.33      390.51      6.48 o
   1  17   3       21.34       14.04      2.87 o
   2  17   3      187.99      181.06      6.73 o
   3  17   3       17.59       30.10      4.35 o
   4  17   3      381.63      385.52      7.77 o
   5  17   3       25.37       27.21      6.92 o
  -5  18   3        9.20       12.91      7.24 o
  -4  18   3      708.17      672.04      9.96 o
  -3  18   3      764.09      761.07      6.67 o
  -2  18   3      362.44      392.92     10.04 o
  -1  18   3      717.15      723.35     12.33 o
   0  18   3      877.21      896.13     15.99 o
   1  18   3      194.39      154.80      3.87 o
   2  18   3      826.83      805.49      7.48 o
   3  18   3      559.04      586.41     11.25 o
   4  18   3      246.74      256.13      8.86 o
   5  18   3       37.36       37.62      7.26 o
  -5  19   3       13.63        3.79      7.59 o
  -4  19   3       18.09       19.86      6.61 o
  -3  19   3       59.02       57.62      4.25 o
  -2  19   3       51.43       44.02      4.65 o
  -1  19   3      358.38      345.85      8.43 o
   0  19   3      793.43      772.22     10.46 o
   1  19   3       43.54       43.37      3.31 o
   2  19   3       40.08       36.94      4.74 o
   3  19   3        3.83        2.48      5.07 o
   4  19   3      186.40      182.83      9.16 o
   5  19   3       28.29       25.98      7.70 o
  -5  20   3        1.05        0.00      8.25 o
  -4  20   3      217.78      186.78      7.75 o
  -3  20   3      135.93      129.64      4.64 o
  -2  20   3      154.79      166.53      5.70 o
  -1  20   3       22.40       26.30      6.71 o
   0  20   3      984.36      908.43     12.11 o
   1  20   3       76.83       66.83      3.49 o
   2  20   3      312.62      322.14      6.06 o
   3  20   3      262.20      279.67      7.59 o
   4  20   3      101.15      114.95      7.37 o
  -5  21   3        1.12        0.00      8.18 o
  -4  21   3        4.87        6.61      6.34 o
  -3  21   3      999.66      937.20     12.43 o
  -2  21   3     1142.71     1085.55      9.89 o
  -1  21   3       93.28      111.25      8.35 o
   0  21   3     2585.95     2480.28     38.97 o
   1  21   3      380.73      391.36      6.24 o
   2  21   3      434.36      383.73     10.44 o
   3  21   3      521.66      524.36      8.94 o
   4  21   3       86.35      104.63      7.70 o
  -4  22   3       27.84       24.77      6.45 o
  -3  22   3      446.24      476.08     10.52 o
  -2  22   3      103.33       96.23      5.64 o
  -1  22   3     1009.77      961.98     19.71 o
   0  22   3       63.61      100.86      5.09 o
   1  22   3       33.97       27.51      4.26 o
   2  22   3      109.91      104.76      5.55 o
   3  22   3      170.38      150.08      6.29 o
   4  22   3       47.33       49.85      8.01 o
  -4  23   3       35.20       37.28      7.42 o
  -3  23   3      291.38      309.59      7.04 o
  -2  23   3     1141.29     1170.11     18.26 o
  -1  23   3       23.06       39.81      7.18 o
   0  23   3      227.24      226.31      5.60 o
   1  23   3       14.44       13.17      4.91 o
   2  23   3       27.45       23.99      4.98 o
   3  23   3      287.42      268.45      9.27 o
   4  23   3      114.70      120.08      8.90 o
  -4  24   3       61.41       63.71      8.28 o
  -3  24   3      171.40      183.79      6.30 o
  -2  24   3      128.24      132.39      6.46 o
  -1  24   3      352.64      329.41      8.75 o
   0  24   3       70.45       94.32      4.88 o
   1  24   3      424.82      421.22      6.96 o
   2  24   3     1027.83      971.63     17.31 o
   3  24   3      158.89      162.12      8.53 o
   4  24   3       31.83       29.41      8.22 o
  -4  25   3       94.01       74.21      8.04 o
  -3  25   3        9.92       14.95      7.73 o
  -2  25   3      277.98      232.39      7.80 o
  -1  25   3      127.18      104.90      6.34 o
   0  25   3       97.47      109.56      5.93 o
   1  25   3      615.19      633.22     11.24 o
   2  25   3        3.08       17.41      6.58 o
   3  25   3        3.58        5.49      7.51 o
  -3  26   3      177.78      192.98      8.77 o
  -2  26   3      119.30      112.14      6.62 o
  -1  26   3      145.64      131.12      6.93 o
   0  26   3       47.78       41.09      5.59 o
   1  26   3       23.17       27.62      6.18 o
   2  26   3       36.70       41.83      6.77 o
   3  26   3        5.94        5.20     10.01 o
  -3  27   3       32.44       34.98      7.75 o
  -2  27   3      142.97      140.18      7.16 o
  -1  27   3       59.59       51.84      6.53 o
   0  27   3       77.32       78.13      6.01 o
   1  27   3       89.88      107.88      5.97 o
   2  27   3      256.86      278.54      8.52 o
   3  27   3       26.96       40.60     10.22 o
  -3  28   3       38.86       40.05      9.34 o
  -2  28   3        4.98       11.22      7.59 o
  -1  28   3        0.14        1.28      6.34 o
   0  28   3      102.10       82.18      6.89 o
   1  28   3      142.87      166.27      7.54 o
   2  28   3        0.02        3.19      6.77 o
  -2  29   3      276.59      287.39     12.13 o
  -1  29   3        0.54        0.00      6.50 o
   0  29   3      224.94      226.61      7.84 o
   1  29   3       25.20       35.94      6.05 o
   2  29   3       33.75       38.44      7.30 o
  -1  30   3       31.54       28.28      6.71 o
   0  30   3       36.30       50.66      7.13 o
   1  30   3        9.53       28.25      7.32 o
  -6   0   4      548.14      563.97     16.19 o
  -5   0   4       15.90       13.06      3.87 o
  -4   0   4       37.59       38.82      4.44 o
  -3   0   4     2612.25     2328.09     63.24 o
  -2   0   4     5363.64     5615.47     77.41 o
  -1   0   4    21250.81    20767.44    356.00 o
   0   0   4    12424.45    12031.42    208.27 o
   1   0   4     1126.50      948.53      7.37 o
   2   0   4      989.79      993.99     22.81 o
   3   0   4     5202.06     5269.94     26.49 o
   4   0   4      419.08      430.63      9.80 o
   5   0   4      336.91      336.54     16.00 o
   6   0   4      241.18      235.95     30.04 o
  -6   1   4        1.87        0.00      8.11 o
  -5   1   4        9.21        8.59      3.98 o
  -4   1   4      349.25      323.23      8.04 o
  -3   1   4      309.24      260.02      4.73 o
  -2   1   4       46.20       28.78      2.75 o
  -1   1   4     4261.08     4361.26     47.73 o
   0   1   4     1448.43     1470.86     18.54 o
   1   1   4     1262.96     1299.23     23.26 o
   2   1   4      236.56      204.04      7.41 o
   3   1   4      670.30      651.03     12.19 o
   4   1   4      295.41      275.95      6.11 o
   5   1   4        9.61        7.52      4.69 o
   6   1   4       37.53       21.14      9.19 o
  -6   2   4       31.06       31.01      8.21 o
  -5   2   4       80.88       77.76      5.43 o
  -4   2   4      380.15      414.92      7.12 o
  -3   2   4       45.07       11.97      1.68 o
  -2   2   4     1982.93     2135.12     25.16 o
  -1   2   4     1214.17     1245.12     16.91 o
   0   2   4     7668.06     7607.23     67.12 o
   1   2   4     3001.41     3352.31     51.67 o
   2   2   4       66.28       49.91      2.89 o
   3   2   4     1483.95     1709.43     31.34 o
   4   2   4      283.78      294.82      7.50 o
   5   2   4       53.29       50.94      4.98 o
   6   2   4        1.12        0.00      9.47 o
  -6   3   4       45.51       25.40      7.44 o
  -5   3   4      489.16      449.59      9.31 o
  -4   3   4        7.39        2.35      2.92 o
  -3   3   4      692.09      606.10      9.11 o
  -2   3   4      136.42      228.66      3.32 o
  -1   3   4     6919.55     6984.27     67.46 o
   0   3   4     2158.89     2133.67     24.05 o
   1   3   4       93.06       91.49      2.45 o
   2   3   4      251.20      187.06      5.03 o
   3   3   4      653.37      555.57     13.56 o
   4   3   4     1063.52      928.70     12.99 o
   5   3   4      122.11      117.44     12.13 o
   6   3   4        2.61        8.57      9.89 o
  -6   4   4        4.92        4.61      7.13 o
  -5   4   4       20.04       15.92      5.10 o
  -4   4   4      310.65      276.21      6.50 o
  -3   4   4      392.37      451.60      5.32 o
  -2   4   4     2171.68     2337.56     27.62 o
  -1   4   4      939.37     1003.38     18.58 o
   0   4   4      353.52      445.80      7.25 o
   1   4   4      712.02      682.99     18.05 o
   2   4   4      126.83       98.68      2.88 o
   3   4   4      969.56      965.24     12.36 o
   4   4   4        0.83        1.68      4.59 o
   5   4   4      892.12      876.04     13.85 o
   6   4   4        0.41        2.20      8.18 o
  -6   5   4        0.01        0.79      6.52 o
  -5   5   4      165.47      162.86      5.69 o
  -4   5   4       29.32       49.89      3.54 o
  -3   5   4     1293.58     1277.26     12.89 o
  -2   5   4       12.35       32.94      1.93 o
  -1   5   4     5667.07     5563.96     64.55 o
   0   5   4     1154.34     1218.64     16.39 o
   1   5   4       67.15       91.65      2.77 o
   2   5   4        1.00        3.92      2.20 o
   3   5   4     1066.87     1057.20     22.34 o
   4   5   4      100.74       86.65      5.14 o
   5   5   4       17.07       15.20      6.78 o
   6   5   4       63.77       68.05     10.27 o
  -6   6   4        0.65        0.00      6.83 o
  -5   6   4       41.07       46.90      5.18 o
  -4   6   4      188.71      198.28      5.34 o
  -3   6   4       43.49       68.88      2.77 o
  -2   6   4     1214.73     1322.40     16.75 o
  -1   6   4        9.67        3.18      2.19 o
   0   6   4       33.85       15.03      1.66 o
   1   6   4     6369.46     6434.38     51.78 o
   2   6   4     1723.72     1797.73     36.31 o
   3   6   4     1017.29     1123.15     28.90 o
   4   6   4       52.46       44.56      5.42 o
   5   6   4        8.49        9.22      6.34 o
   6   6   4       52.71       67.10      9.98 o
  -6   7   4       50.00       58.42      6.87 o
  -5   7   4       78.65       84.12      5.80 o
  -4   7   4      146.28      144.51      4.32 o
  -3   7   4     1964.12     2096.72     32.13 o
  -2   7   4     1520.34     1634.66     21.11 o
  -1   7   4      811.75     1012.32     15.16 o
   0   7   4      241.40      244.90      3.59 o
   1   7   4      794.29      931.99     15.17 o
   2   7   4      313.32      393.83     10.69 o
   3   7   4      420.81      439.73      8.40 o
   4   7   4     1078.14     1003.79     19.23 o
   5   7   4       10.63        7.67      6.60 o
   6   7   4       65.28       58.52      9.65 o
  -6   8   4       41.95       42.37      7.00 o
  -5   8   4      265.99      297.23      6.91 o
  -4   8   4      444.62      470.94      8.32 o
  -3   8   4      165.18      189.02      3.71 o
  -2   8   4     7039.72     7600.08     91.40 o
  -1   8   4      124.50       62.07      2.77 o
   0   8   4      361.90      464.11      9.35 o
   1   8   4     2255.52     2285.21     31.17 o
   2   8   4     2263.82     2287.64     23.06 o
   3   8   4     3780.14     3923.28     27.45 o
   4   8   4     1910.50     1903.90     29.75 o
   5   8   4        0.22        3.34      6.93 o
   6   8   4        9.82        8.83      8.49 o
  -6   9   4        6.66        0.77      7.62 o
  -5   9   4      634.13      620.91      7.69 o
  -4   9   4      323.85      300.47      7.25 o
  -3   9   4      112.22      125.15      2.70 o
  -2   9   4     2594.11     2626.57     47.88 o
  -1   9   4     3054.06     3269.47     51.20 o
   0   9   4     1236.79     1261.62     16.63 o
   1   9   4       78.28       71.61      4.29 o
   2   9   4      217.66      233.41      4.32 o
   3   9   4      151.10      162.02      4.02 o
   4   9   4      724.62      594.21     18.12 o
   5   9   4      464.20      420.58     13.00 o
   6   9   4       30.75       34.29      8.56 o
  -6  10   4       37.15       18.76      8.13 o
  -5  10   4       51.27       50.11      5.39 o
  -4  10   4        1.88        0.10      4.99 o
  -3  10   4       94.73       96.77      2.64 o
  -2  10   4       27.72       44.49      4.57 o
  -1  10   4      169.86      283.00      3.68 o
   0  10   4       83.06       82.37      6.00 o
   1  10   4      301.88      272.48      6.60 o
   2  10   4       59.81       60.72      5.14 o
   3  10   4      227.13      212.10      3.98 o
   4  10   4        7.53       15.36      6.26 o
   5  10   4      224.72      213.17      9.55 o
   6  10   4        0.16        2.71      8.34 o
  -6  11   4       65.91       47.03      7.83 o
  -5  11   4       26.26       31.69      5.17 o
  -4  11   4      335.90      319.72      6.44 o
  -3  11   4      321.41      323.37      4.72 o
  -2  11   4      223.10      187.73      6.45 o
  -1  11   4     1221.24     1080.40     12.88 o
   0  11   4     1753.94     1717.78     23.50 o
   1  11   4      483.81      484.66     10.01 o
   2  11   4     2825.28     2694.37     36.36 o
   3  11   4      320.92      343.34      5.54 o
   4  11   4      178.84      143.42      8.46 o
   5  11   4        9.54        3.84      7.24 o
  -6  12   4        0.23        0.00      7.84 o
  -5  12   4      699.37      683.94     14.67 o
  -4  12   4      643.59      606.84     10.98 o
  -3  12   4      884.25      956.59     12.85 o
  -2  12   4       32.90       18.07      2.54 o
  -1  12   4       11.10        7.99      1.32 o
   0  12   4      324.05      339.68      5.96 o
   1  12   4     2662.73     2759.06     23.55 o
   2  12   4      247.97      237.46      6.17 o
   3  12   4     1597.63     1520.23     13.84 o
   4  12   4      627.95      591.84      9.02 o
   5  12   4      205.89      216.23      8.67 o
  -6  13   4       14.23       11.89      8.79 o
  -5  13   4        4.88        8.29      5.74 o
  -4  13   4       22.05       22.91      4.59 o
  -3  13   4       37.97       45.01      3.20 o
  -2  13   4      278.72      234.78      5.49 o
  -1  13   4        0.01        2.47      1.00 o
   0  13   4      163.76      146.16      3.75 o
   1  13   4       73.68       80.67      3.40 o
   2  13   4        0.64        7.34      3.74 o
   3  13   4        8.49        1.73      5.26 o
   4  13   4       31.94       30.15      6.26 o
   5  13   4        1.37        4.90      7.05 o
  -6  14   4        3.62        4.27      8.20 o
  -5  14   4        6.19        2.40      6.58 o
  -4  14   4      168.73      172.75      5.67 o
  -3  14   4     1833.81     1782.55     34.49 o
  -2  14   4      106.83      100.37      2.78 o
  -1  14   4     1177.51     1091.68     10.34 o
   0  14   4      319.84      355.35      6.31 o
   1  14   4      525.71      509.09     13.50 o
   2  14   4        0.46        5.12      3.65 o
   3  14   4      123.36      123.61      8.06 o
   4  14   4        1.66        0.00      5.63 o
   5  14   4      225.62      232.04     10.86 o
  -6  15   4        0.98        0.00      7.77 o
  -5  15   4       43.35       41.13      7.51 o
  -4  15   4      578.65      588.62      9.27 o
  -3  15   4       47.24       51.66      2.97 o
  -2  15   4       12.35       13.06      2.07 o
  -1  15   4      252.66      297.84      4.36 o
   0  15   4      103.25       96.08      3.32 o
   1  15   4       74.46       88.21      2.64 o
   2  15   4      110.34       91.85      5.51 o
   3  15   4     1029.39      980.19     21.68 o
   4  15   4      224.65      208.99      8.34 o
   5  15   4        8.70        4.36      6.60 o
  -5  16   4       76.17       73.98      7.00 o
  -4  16   4       31.10       30.51      7.10 o
  -3  16   4      137.40      123.88      4.53 o
  -2  16   4        1.13        5.83      2.71 o
  -1  16   4       14.56       16.05      2.63 o
   0  16   4      323.95      316.14      5.13 o
   1  16   4     2808.97     2836.43     22.71 o
   2  16   4       31.28       42.26      4.14 o
   3  16   4        0.10       10.98      4.45 o
   4  16   4        0.12        4.51      5.89 o
   5  16   4       11.33       16.01      5.95 o
  -5  17   4       26.96       29.00      7.48 o
  -4  17   4      132.97      129.95      7.20 o
  -3  17   4        5.28        1.52      4.06 o
  -2  17   4     2206.02     2171.47     16.36 o
  -1  17   4      570.94      597.60      9.04 o
   0  17   4      559.89      530.58      5.10 o
   1  17   4      181.41      179.39      3.74 o
   2  17   4        7.16        1.90      4.18 o
   3  17   4      134.22      137.03      6.12 o
   4  17   4      392.31      370.73     10.32 o
   5  17   4       15.59        3.42      6.75 o
  -5  18   4        0.57        0.00      7.39 o
  -4  18   4      289.38      276.47      8.51 o
  -3  18   4        6.15        1.98      4.16 o
  -2  18   4      326.87      332.16      9.28 o
  -1  18   4        1.01       11.85      2.98 o
   0  18   4       60.37       51.09      2.62 o
   1  18   4        0.35        0.00      3.09 o
   2  18   4        5.78        1.11      4.69 o
   3  18   4      286.95      268.46      8.97 o
   4  18   4        0.02        1.97      5.97 o
   5  18   4        0.25        0.00      7.18 o
  -5  19   4       22.99       21.84      7.08 o
  -4  19   4        8.66       13.72      6.97 o
  -3  19   4      469.93      468.69      8.74 o
  -2  19   4     1754.80     1748.11     16.26 o
  -1  19   4      387.63      395.26      5.19 o
   0  19   4       31.68       35.97      3.26 o
   1  19   4      581.61      569.42      7.89 o
   2  19   4       44.08       49.92      5.22 o
   3  19   4      390.65      396.45      7.21 o
   4  19   4      304.00      324.56     10.47 o
  -5  20   4      177.51      170.81      8.47 o
  -4  20   4       47.44       53.79      7.39 o
  -3  20   4      367.88      345.63      8.93 o
  -2  20   4        0.03        8.73      6.44 o
  -1  20   4     1823.87     1705.48     23.06 o
   0  20   4      175.45      189.88      5.44 o
   1  20   4      153.87      144.55      4.63 o
   2  20   4       59.17       66.26      5.43 o
   3  20   4       28.83       32.11      5.45 o
   4  20   4       13.25       20.04      7.00 o
  -5  21   4       35.60       33.15      7.94 o
  -4  21   4      182.08      175.84      8.08 o
  -3  21   4        3.63        6.72      5.45 o
  -2  21   4       27.70       28.20      6.78 o
  -1  21   4      399.34      408.59      9.65 o
   0  21   4      529.24      516.12      7.04 o
   1  21   4       85.91       88.00      4.12 o
   2  21   4       19.06       20.70      5.24 o
   3  21   4       57.85       63.38      5.77 o
   4  21   4        4.08        3.09      7.37 o
  -4  22   4       84.36       92.45      7.27 o
  -3  22   4       44.14       46.55      5.53 o
  -2  22   4      287.41      270.21      8.62 o
  -1  22   4        2.67        1.26      4.66 o
   0  22   4      651.11      635.37     10.12 o
   1  22   4       66.49       80.47      3.97 o
   2  22   4        0.32        0.00      5.66 o
   3  22   4      170.40      180.73      7.28 o
   4  22   4       13.95        3.26      8.07 o
  -4  23   4       25.32       36.35      6.67 o
  -3  23   4       23.94       15.20      5.28 o
  -2  23   4       70.19       76.23      7.08 o
  -1  23   4      104.37       91.38      5.09 o
   0  23   4        6.82       10.77      4.42 o
   1  23   4       20.36       17.68      5.11 o
   2  23   4       90.88       74.33      6.19 o
   3  23   4        1.11        1.02      7.55 o
   4  23   4      141.84      132.27      9.71 o
  -4  24   4      150.28      159.07     10.17 o
  -3  24   4      143.89      123.28      5.91 o
  -2  24   4        1.45        4.32      5.84 o
  -1  24   4      162.35      151.43      8.05 o
   0  24   4        0.05        2.54      4.30 o
   1  24   4       59.05       61.72      5.46 o
   2  24   4        4.00        6.63      7.40 o
   3  24   4       17.65       11.47      7.79 o
  -4  25   4       21.60       37.11      9.53 o
  -3  25   4       24.08       35.14      5.40 o
  -2  25   4      206.34      182.94      7.30 o
  -1  25   4       37.27       19.46      7.04 o
   0  25   4      151.37      149.97      5.28 o
   1  25   4        9.90       18.80      5.36 o
   2  25   4       43.79       52.93      7.38 o
   3  25   4        4.46        2.32      9.05 o
  -3  26   4        2.66        4.42      6.78 o
  -2  26   4        0.91        6.59      6.07 o
  -1  26   4        0.41        0.40      7.22 o
   0  26   4       36.34       39.53      7.01 o
   1  26   4      788.39      789.02     11.11 o
   2  26   4       39.66       32.97      8.13 o
   3  26   4       60.94       53.87     10.18 o
  -3  27   4        8.07        3.56      9.30 o
  -2  27   4      298.25      259.52      9.17 o
  -1  27   4       65.51       59.61      7.64 o
   0  27   4      130.33      133.77      7.84 o
   1  27   4      297.03      327.63      7.03 o
   2  27   4       67.44       61.99      8.09 o
  -2  28   4      142.54      166.72      7.60 o
  -1  28   4      300.47      247.28      7.93 o
   0  28   4      180.94      157.10      7.97 o
   1  28   4        9.84       20.80      7.66 o
   2  28   4        5.07        9.17      8.11 o
  -2  29   4      152.45      167.18      7.82 o
  -1  29   4       19.13       18.98      6.77 o
   0  29   4       37.45       34.32      7.60 o
   1  29   4        3.19       11.92      7.08 o
  -1  30   4       61.84       61.08      7.20 o
   0  30   4       41.75       40.90      7.10 o
  -6   1   5      288.95      292.82      9.25 o
  -5   1   5      287.22      318.40      6.19 o
  -4   1   5       70.66       54.36      1.76 o
  -3   1   5      587.75      741.90     11.89 o
  -2   1   5       43.64       42.50      3.20 o
  -1   1   5      572.52      560.21      9.30 o
   0   1   5       51.68       48.69      2.37 o
   1   1   5     1141.79     1008.34     36.09 o
   2   1   5      366.10      354.73      7.62 o
   3   1   5        6.17        5.04      5.52 o
   4   1   5       40.97       28.11      6.19 o
   5   1   5      159.23      170.10     13.11 o
   6   1   5      124.64      118.58     10.71 o
  -6   2   5       10.90        6.95      7.11 o
  -5   2   5      145.14      134.65      5.87 o
  -4   2   5     1364.23     1329.32     25.38 o
  -3   2   5      117.12      112.71      2.98 o
  -2   2   5     3327.74     3167.62     43.41 o
  -1   2   5    12261.03    12764.38    119.67 o
   0   2   5      704.31      797.70     18.27 o
   1   2   5      221.98      225.61      5.60 o
   2   2   5      484.10      638.63     11.54 o
   3   2   5       63.16       62.36      4.38 o
   4   2   5      486.27      408.48     10.29 o
   5   2   5        6.67        2.67      5.25 o
   6   2   5        3.63        5.52      9.07 o
  -6   3   5       30.56       38.79      7.08 o
  -5   3   5       17.58       12.02      4.56 o
  -4   3   5       11.72       10.85      3.11 o
  -3   3   5       61.40       59.01      2.06 o
  -2   3   5     1402.78     1514.12     25.56 o
  -1   3   5      394.27      453.00      9.64 o
   0   3   5     1019.94     1086.45     14.75 o
   1   3   5      451.49      435.17     10.87 o
   2   3   5     2553.53     2781.84     30.00 o
   3   3   5      258.28      281.52      6.53 o
   4   3   5       30.63       23.52      5.38 o
   5   3   5       21.21       26.47      6.76 o
   6   3   5      109.54       79.80     10.85 o
  -6   4   5      476.89      468.48      9.68 o
  -5   4   5      177.22      168.15      5.71 o
  -4   4   5      931.61      855.10     16.34 o
  -3   4   5      160.28      161.14      4.12 o
  -2   4   5        9.27       26.76      2.30 o
  -1   4   5       83.48      117.90      3.52 o
   0   4   5      401.30      483.57      8.35 o
   1   4   5      469.19      432.08     12.20 o
   2   4   5      540.30      431.18     14.45 o
   3   4   5      181.74      177.02      5.99 o
   4   4   5     1216.75     1133.04     14.36 o
   5   4   5        1.86        0.69      6.48 o
   6   4   5       48.73       36.93      9.76 o
  -6   5   5      131.68      146.24     10.16 o
  -5   5   5      195.44      204.27      5.51 o
  -4   5   5       15.88       14.97      3.51 o
  -3   5   5        0.38        2.55      2.09 o
  -2   5   5      821.90      786.16     10.80 o
  -1   5   5     7155.88     7337.25     79.94 o
   0   5   5      129.65      140.29      3.94 o
   1   5   5      947.97      881.36     10.78 o
   2   5   5       95.47       82.35      4.66 o
   3   5   5      438.64      459.85      8.67 o
   4   5   5     1044.71      945.80     20.11 o
   5   5   5       53.04       45.31      6.97 o
   6   5   5      112.77      103.54     10.73 o
  -6   6   5      238.55      259.17     10.68 o
  -5   6   5      199.07      183.85      5.88 o
  -4   6   5      170.47      106.83      8.76 o
  -3   6   5      454.15      399.00      8.37 o
  -2   6   5      431.98      555.10      7.38 o
  -1   6   5      320.33      205.66      6.12 o
   0   6   5     2238.77     2216.52     20.79 o
   1   6   5       47.53       50.30      3.32 o
   2   6   5      254.67      223.22      6.83 o
   3   6   5        4.12        3.73      3.40 o
   4   6   5      132.88      158.79      6.09 o
   5   6   5       17.45       27.19      6.84 o
   6   6   5       11.08       21.57      9.60 o
  -6   7   5      245.73      242.87     10.23 o
  -5   7   5      249.91      255.27      6.59 o
  -4   7   5      122.57      103.95      3.41 o
  -3   7   5       72.70      107.99      2.99 o
  -2   7   5      310.59      317.64      7.76 o
  -1   7   5     4879.34     4815.54     84.66 o
   0   7   5     1590.78     1669.48     20.10 o
   1   7   5     1085.25     1177.82     28.67 o
   2   7   5      714.06      648.86      5.36 o
   3   7   5      743.27      792.66      8.05 o
   4   7   5        1.40        9.63      5.62 o
   5   7   5      417.35      425.76     10.44 o
   6   7   5        8.47       15.87      9.81 o
  -6   8   5        4.76        8.58      8.14 o
  -5   8   5       95.72      100.23      5.28 o
  -4   8   5        5.93        6.57      2.70 o
  -3   8   5      142.89      159.36      3.77 o
  -2   8   5     1279.59     1321.16     22.21 o
  -1   8   5      551.14      720.35     14.80 o
   0   8   5      964.62     1066.14     10.22 o
   1   8   5      732.65      722.07     14.20 o
   2   8   5      497.12      459.03     12.47 o
   3   8   5       81.34       92.29      4.12 o
   4   8   5       32.92       59.24      7.26 o
   5   8   5      239.67      224.39      8.44 o
  -6   9   5       19.70       20.49      8.35 o
  -5   9   5      196.69      197.86      6.12 o
  -4   9   5      357.32      337.37      4.48 o
  -3   9   5      623.39      676.19      8.20 o
  -2   9   5      168.07      255.40      5.53 o
  -1   9   5      679.21      664.12     16.78 o
   0   9   5      449.41      487.56      5.65 o
   1   9   5     1993.61     1985.20     30.10 o
   2   9   5       45.93       52.70      5.25 o
   3   9   5     1754.13     1703.81     27.66 o
   4   9   5      277.36      289.03      9.36 o
   5   9   5       70.62       84.92      7.36 o
  -6  10   5      720.13      729.40     13.12 o
  -5  10   5      766.88      764.48     16.14 o
  -4  10   5      698.42      657.39      8.24 o
  -3  10   5      172.42      179.15      3.25 o
  -2  10   5     2178.58     2283.77     42.77 o
  -1  10   5      165.38      148.75      4.45 o
   0  10   5     2925.74     3013.05     39.89 o
   1  10   5      504.51      474.93      6.91 o
   2  10   5       16.58        8.00      2.04 o
   3  10   5      466.98      531.26      7.83 o
   4  10   5      694.67      636.88     10.83 o
   5  10   5      108.72      108.84      7.73 o
  -6  11   5       12.00       18.23     10.76 o
  -5  11   5        9.60       17.59      5.56 o
  -4  11   5       97.58       87.34      3.97 o
  -3  11   5       28.37       30.54      2.34 o
  -2  11   5      109.32       73.37      3.79 o
  -1  11   5     4278.06     4400.38     30.77 o
   0  11   5       26.47       21.09      3.62 o
   1  11   5       98.98      123.20      3.46 o
   2  11   5       10.31       18.23      5.25 o
   3  11   5      521.48      481.07     10.49 o
   4  11   5       43.15       52.44      7.43 o
   5  11   5        5.03        4.65      7.21 o
  -6  12   5       72.15       79.84     11.94 o
  -5  12   5       60.62       70.36      6.28 o
  -4  12   5       28.00       20.79      3.71 o
  -3  12   5      119.11      136.08      5.95 o
  -2  12   5     1874.42     1914.25     22.10 o
  -1  12   5      207.75      146.64      3.68 o
   0  12   5       22.14       29.45      3.63 o
   1  12   5        6.35        0.33      2.34 o
   2  12   5      641.86      636.07      8.08 o
   3  12   5        0.60        0.74      5.47 o
   4  12   5     1238.37     1260.00     17.84 o
   5  12   5      163.25      203.85     14.03 o
  -6  13   5      148.14      173.75      9.03 o
  -5  13   5      450.03      446.05      8.11 o
  -4  13   5       77.59       87.45      5.69 o
  -3  13   5       20.72       29.04      5.41 o
  -2  13   5       68.12       85.01      4.09 o
  -1  13   5     8341.82     8231.24     37.15 o
   0  13   5       84.85      103.10      4.17 o
   1  13   5       59.78       40.00      2.61 o
   2  13   5      665.90      624.16     20.34 o
   3  13   5      191.56      197.85      7.79 o
   4  13   5      258.91      241.33      9.56 o
   5  13   5      224.04      192.98      9.52 o
  -6  14   5       55.22       53.63      8.12 o
  -5  14   5      291.04      279.98      8.75 o
  -4  14   5        1.28        2.18      4.83 o
  -3  14   5      141.72      118.69      5.70 o
  -2  14   5      299.74      309.95     10.20 o
  -1  14   5      411.59      461.53      5.34 o
   0  14   5      769.59      818.90      6.00 o
   1  14   5      332.38      359.99      3.85 o
   2  14   5      662.07      703.34      9.72 o
   3  14   5      121.58      118.94      6.11 o
   4  14   5       20.79       24.81      7.40 o
   5  14   5        0.90        7.96      7.56 o
  -5  15   5       19.05       24.73      7.88 o
  -4  15   5       11.53        0.00      6.39 o
  -3  15   5      563.26      538.97     11.24 o
  -2  15   5       23.91       27.08      4.65 o
  -1  15   5      520.61      537.43      8.37 o
   0  15   5      266.06      301.61      7.40 o
   1  15   5        0.12        1.15      2.85 o
   2  15   5      980.36      949.42     14.64 o
   3  15   5      155.60      173.61      7.25 o
   4  15   5        1.31        0.70      6.41 o
   5  15   5      171.67      191.91      7.80 o
  -5  16   5       37.89       47.33      7.65 o
  -4  16   5      141.27      138.38     11.56 o
  -3  16   5        7.96        9.52      5.61 o
  -2  16   5     1066.01     1079.85     15.96 o
  -1  16   5      757.52      699.85     11.11 o
   0  16   5      145.81      163.67      4.08 o
   1  16   5      848.42      854.22     11.19 o
   2  16   5       43.68       44.48      5.13 o
   3  16   5      167.26      163.80      7.24 o
   4  16   5      133.96      117.85      8.41 o
   5  16   5       47.75       49.07      6.70 o
  -5  17   5        4.81        0.00      6.82 o
  -4  17   5        4.24        1.08      6.84 o
  -3  17   5      221.46      218.14      6.83 o
  -2  17   5       79.99       93.97      6.69 o
  -1  17   5      340.87      373.31      7.01 o
   0  17   5      161.17      156.71      3.39 o
   1  17   5      604.87      602.07      8.94 o
   2  17   5       31.40       16.93      4.43 o
   3  17   5      828.74      856.62     15.39 o
   4  17   5        0.79        0.00      6.47 o
   5  17   5       52.93       60.44      6.83 o
  -5  18   5       22.63       20.67      7.48 o
  -4  18   5      124.46      114.99      7.30 o
  -3  18   5       17.97       12.24      5.60 o
  -2  18   5      109.62      106.78      7.10 o
  -1  18   5      417.44      365.28      5.68 o
   0  18   5       65.46       55.17      3.15 o
   1  18   5       20.82       18.17      3.46 o
   2  18   5      241.38      241.59      7.44 o
   3  18   5      149.83      159.75      5.35 o
   4  18   5      281.81      297.09      8.68 o
  -5  19   5       71.39       65.83      8.57 o
  -4  19   5        7.65        6.06      6.65 o
  -3  19   5       75.78       80.97      6.02 o
  -2  19   5        8.17       18.75      6.79 o
  -1  19   5      624.84      607.73     11.50 o
   0  19   5      939.30      883.28     15.35 o
   1  19   5        3.61        5.97      3.32 o
   2  19   5        5.06        7.43      4.82 o
   3  19   5       11.34        8.50      5.23 o
   4  19   5       94.40       92.73      8.74 o
  -5  20   5       51.98       41.85      8.73 o
  -4  20   5      110.42      111.06      7.32 o
  -3  20   5       15.04        9.82      5.42 o
  -2  20   5       89.13       90.94      7.11 o
  -1  20   5      375.99      408.23      7.02 o
   0  20   5       18.88       21.78      3.84 o
   1  20   5      189.23      185.07      4.16 o
   2  20   5     1328.14     1245.77     19.90 o
   3  20   5       90.55       80.69      6.68 o
   4  20   5       13.57       20.28      8.01 o
  -4  21   5       11.57       17.17      6.69 o
  -3  21   5       44.59       41.93      5.42 o
  -2  21   5        1.61        0.00      6.88 o
  -1  21   5      808.72      816.75     17.47 o
   0  21   5       99.72       93.99      5.76 o
   1  21   5       26.40       30.17      4.88 o
   2  21   5       47.29       54.41      6.39 o
   3  21   5        3.79        0.00      6.18 o
   4  21   5       26.21       17.56      8.48 o
  -4  22   5        0.66        2.23      7.17 o
  -3  22   5        0.69        2.56      5.33 o
  -2  22   5        0.08        0.44      6.71 o
  -1  22   5      257.93      267.45     12.28 o
   0  22   5      159.94      169.14      7.54 o
   1  22   5       93.84       76.18      6.53 o
   2  22   5      312.35      295.81      7.88 o
   3  22   5        1.61        0.00      6.37 o
   4  22   5        0.10        3.06      8.07 o
  -4  23   5       12.55       11.55      6.52 o
  -3  23   5        0.66        0.34      5.94 o
  -2  23   5       10.32       12.06      6.82 o
  -1  23   5      173.19      145.43      7.87 o
   0  23   5       11.24       15.06      5.14 o
   1  23   5      304.98      337.58      9.34 o
   2  23   5       36.81       52.64      6.09 o
   3  23   5      106.91       94.56      7.10 o
  -4  24   5       54.69       39.91      7.66 o
  -3  24   5        1.53        2.71      6.17 o
  -2  24   5       15.23       17.63      6.64 o
  -1  24   5       60.91       46.87      7.39 o
   0  24   5      169.31      160.41      6.17 o
   1  24   5       28.19       36.41      6.07 o
   2  24   5       31.29       36.01      7.97 o
   3  24   5        1.26        0.00      7.69 o
  -3  25   5       18.96       23.01      6.16 o
  -2  25   5       87.09       78.56      7.37 o
  -1  25   5      413.77      403.11      9.42 o
   0  25   5       21.76       28.40      7.08 o
   1  25   5      154.66      147.63      6.52 o
   2  25   5       73.17       80.60      7.97 o
   3  25   5        0.36        0.00      9.25 o
  -3  26   5        5.97        5.19      6.22 o
  -2  26   5       49.48       53.42      7.60 o
  -1  26   5      122.27      112.37      8.14 o
   0  26   5       41.35       44.99      7.26 o
   1  26   5       20.37       32.20      6.00 o
   2  26   5      278.77      305.31     10.20 o
  -3  27   5       18.67       15.77      7.45 o
  -2  27   5       22.79       32.89      6.71 o
  -1  27   5       62.58       56.64      7.68 o
   0  27   5       16.92       20.42      7.35 o
   1  27   5      325.84      335.59     10.90 o
   2  27   5        9.92       13.42      7.96 o
  -2  28   5        4.99        4.46      6.32 o
  -1  28   5       57.13       52.29      7.82 o
   0  28   5        4.41       15.13      7.56 o
   1  28   5        0.27       11.58      9.38 o
  -1  29   5       15.98       10.83      7.13 o
   0  29   5      143.06      134.74      8.59 o
   1  29   5      157.51      181.91     10.55 o
  -6   0   6       25.26       12.45     10.28 o
  -5   0   6      213.45      233.81     10.50 o
  -4   0   6        8.50        7.64      2.83 o
  -3   0   6      153.29      196.49      4.28 o
  -2   0   6      480.12      495.30     11.50 o
  -1   0   6     4944.91     4706.00     55.97 o
   0   0   6     2105.18     2201.10     43.60 o
   1   0   6      400.88      423.38      7.77 o
   2   0   6        5.50        0.00      3.66 o
   3   0   6      425.45      383.44     32.33 o
   4   0   6      558.41      557.28     20.22 o
   5   0   6      151.84      174.49      9.50 o
   6   0   6      155.67      145.10     17.13 o
  -6   1   6      103.91       98.79      7.07 o
  -5   1   6       18.99       11.45      4.39 o
  -4   1   6      252.45      240.64      4.95 o
  -3   1   6      387.82      435.09      7.31 o
  -2   1   6     2686.15     2680.41     38.54 o
  -1   1   6      248.68      242.36      3.26 o
   0   1   6     1025.57     1101.99     15.80 o
   1   1   6       79.02       66.55      3.85 o
   2   1   6       76.53       59.16      3.93 o
   3   1   6        0.05        0.00      6.36 o
   4   1   6       23.74       23.93      5.77 o
   5   1   6       14.21       19.57      5.68 o
   6   1   6        0.03        5.29      9.88 o
  -6   2   6        6.20        9.69      6.82 o
  -5   2   6      169.23      156.76      6.32 o
  -4   2   6      166.09      158.58      3.15 o
  -3   2   6       54.44       45.78      2.56 o
  -2   2   6     3367.88     3351.65     22.64 o
  -1   2   6      949.33     1076.33     20.63 o
   0   2   6     1201.62     1237.02     16.77 o
   1   2   6      131.03      179.43      5.20 o
   2   2   6      108.36      119.52      5.11 o
   3   2   6      224.26      195.47      7.39 o
   4   2   6       30.50       37.16      5.86 o
   5   2   6        0.71        0.00      5.51 o
  -6   3   6      567.72      605.44     19.28 o
  -5   3   6       57.56       70.65      4.69 o
  -4   3   6       44.94       27.84      2.57 o
  -3   3   6      524.29      629.40      6.98 o
  -2   3   6      529.43      430.52     11.69 o
  -1   3   6     1010.78     1091.05     17.33 o
   0   3   6     1223.41     1296.93     24.04 o
   1   3   6      190.86      139.96      3.82 o
   2   3   6      775.18      721.40     13.05 o
   3   3   6       20.36        6.98      4.93 o
   4   3   6      371.82      358.38      7.71 o
   5   3   6      109.26      142.25      6.27 o
  -6   4   6       16.22       19.92      6.24 o
  -5   4   6       75.56       87.31      4.79 o
  -4   4   6       41.61       50.52      2.82 o
  -3   4   6        0.47        2.72      2.38 o
  -2   4   6        7.29       17.09      3.14 o
  -1   4   6     4950.10     4858.54     45.74 o
   0   4   6     1071.11     1141.86     13.72 o
   1   4   6     1165.06     1097.69     11.50 o
   2   4   6      725.65      750.36      6.97 o
   3   4   6       91.52      106.41      6.02 o
   4   4   6       25.68       26.91      6.34 o
   5   4   6       49.37       31.91      7.00 o
  -6   5   6       54.03       57.03      7.02 o
  -5   5   6      250.30      259.15      7.38 o
  -4   5   6        2.97        0.00      2.80 o
  -3   5   6        2.70        9.62      2.68 o
  -2   5   6       33.42        4.72      2.35 o
  -1   5   6      668.97      805.20     18.06 o
   0   5   6     1551.81     1786.45     30.87 o
   1   5   6      515.14      532.28     13.04 o
   2   5   6       28.36       30.51      3.80 o
   3   5   6        2.63        1.20      5.45 o
   4   5   6        2.19        3.85      6.04 o
   5   5   6      145.09      169.61      8.44 o
  -6   6   6        0.89        2.05      7.50 o
  -5   6   6      731.15      735.77     12.42 o
  -4   6   6       37.19       24.51      3.14 o
  -3   6   6        0.97        3.58      2.76 o
  -2   6   6       10.24       20.67      1.82 o
  -1   6   6      902.94      787.10     16.12 o
   0   6   6     2507.78     2643.91     28.21 o
   1   6   6      303.42      353.37      5.96 o
   2   6   6      981.07      886.18     16.62 o
   3   6   6      815.43      859.15     12.16 o
   4   6   6      147.75      158.55      7.23 o
   5   6   6       91.94      115.71      8.20 o
  -6   7   6        5.64       11.31      8.05 o
  -5   7   6       39.23       35.85      4.84 o
  -4   7   6      419.39      402.23      5.96 o
  -3   7   6     1693.04     1650.62     24.87 o
  -2   7   6        3.75        4.99      1.76 o
  -1   7   6      272.33      238.69      6.93 o
   0   7   6     2279.17     2609.94     32.00 o
   1   7   6      101.06      136.12      7.04 o
   2   7   6      147.73      141.53      4.78 o
   3   7   6      200.88      202.51     10.87 o
   4   7   6      186.63      159.60      7.43 o
   5   7   6       91.76      103.05      8.11 o
  -6   8   6        0.08       10.82      8.37 o
  -5   8   6      162.25      160.09      5.58 o
  -4   8   6        0.20        4.62      3.27 o
  -3   8   6       31.21       50.13      3.07 o
  -2   8   6      310.62      330.83      8.51 o
  -1   8   6      196.21      256.78      4.15 o
   0   8   6     2394.31     2459.21     37.00 o
   1   8   6      922.13      918.20      9.94 o
   2   8   6     1706.72     1757.39     23.81 o
   3   8   6      292.96      273.31      7.99 o
   4   8   6        1.74        6.51      6.47 o
   5   8   6       47.08       71.79      7.78 o
  -6   9   6      415.93      465.13     13.85 o
  -5   9   6        9.05        7.68      5.46 o
  -4   9   6      188.74      191.89      5.03 o
  -3   9   6       20.07       29.61      2.86 o
  -2   9   6       28.03       46.41      4.87 o
  -1   9   6      556.82      683.52     15.70 o
   0   9   6     4725.31     4988.19     69.19 o
   1   9   6       31.37       61.57      3.07 o
   2   9   6      926.03      960.92     19.11 o
   3   9   6       83.32       92.37      3.37 o
   4   9   6      352.51      363.10      9.67 o
   5   9   6      123.89      103.57      9.20 o
  -6  10   6        6.13       25.81      7.39 o
  -5  10   6      118.23      113.75      6.14 o
  -4  10   6      266.06      272.86      4.84 o
  -3  10   6      517.72      540.84     13.80 o
  -2  10   6     1656.42     1801.25     23.09 o
  -1  10   6        4.02       10.61      2.44 o
   0  10   6      967.05     1008.14     12.68 o
   1  10   6      112.29       95.59      6.34 o
   2  10   6       76.75       78.60      5.75 o
   3  10   6       80.31       81.60      5.82 o
   4  10   6        0.62        2.72      7.00 o
   5  10   6       52.79       67.22      7.61 o
  -6  11   6       97.91      111.92      8.94 o
  -5  11   6      102.06      107.52      6.45 o
  -4  11   6      527.80      522.48     14.09 o
  -3  11   6      793.83      837.23     19.15 o
  -2  11   6        7.05       27.60      3.94 o
  -1  11   6      276.72      304.85      8.92 o
   0  11   6     4029.91     4109.18     59.96 o
   1  11   6      138.36      166.85      2.57 o
   2  11   6      863.32      795.20     25.36 o
   3  11   6      280.37      280.36      7.90 o
   4  11   6       88.07       86.21      7.72 o
   5  11   6       79.40       60.39      7.58 o
  -6  12   6       61.94       70.49      9.72 o
  -5  12   6       10.73       19.80      5.96 o
  -4  12   6       93.53       96.94      7.48 o
  -3  12   6       13.70       10.18      3.29 o
  -2  12   6        0.02        0.05      3.76 o
  -1  12   6      606.62      541.15      7.44 o
   0  12   6      720.52      800.99      9.79 o
   1  12   6      730.35      770.17     14.37 o
   2  12   6       47.15       57.09      4.44 o
   3  12   6     1764.12     1732.01     21.20 o
   4  12   6        0.00        0.00      6.98 o
   5  12   6      160.60      175.42      8.65 o
  -6  13   6       38.24       50.37      9.32 o
  -5  13   6        0.65        3.78      6.58 o
  -4  13   6      191.22      196.25      7.90 o
  -3  13   6       42.69       57.34      7.63 o
  -2  13   6      387.66      349.86      8.22 o
  -1  13   6      379.63      341.80      8.85 o
   0  13   6      179.57      118.36      3.71 o
   1  13   6       12.11       14.55      3.41 o
   2  13   6        8.12        8.79      3.90 o
   3  13   6        1.69        6.50      5.98 o
   4  13   6        8.84       12.00      7.29 o
   5  13   6        7.44        4.52      7.40 o
  -5  14   6      240.88      237.86      9.02 o
  -4  14   6      134.80      118.55      7.04 o
  -3  14   6      202.78      191.19      6.48 o
  -2  14   6       89.05       78.18      3.78 o
  -1  14   6     2310.38     2277.96     28.12 o
   0  14   6      520.20      511.76      6.26 o
   1  14   6      447.27      426.76      9.25 o
   2  14   6        2.11        3.40      3.11 o
   3  14   6       99.77      103.27      6.64 o
   4  14   6      139.59      143.94      8.16 o
   5  14   6      103.24      124.21      8.35 o
  -5  15   6        4.15       12.43      6.99 o
  -4  15   6       42.70       41.03      7.45 o
  -3  15   6       76.77       92.38      6.29 o
  -2  15   6      116.55      103.08      3.27 o
  -1  15   6      857.33      845.41      8.37 o
   0  15   6      291.27      323.89      4.90 o
   1  15   6      105.55      106.60      4.68 o
   2  15   6      422.74      394.24      5.10 o
   3  15   6       79.05       77.69      5.31 o
   4  15   6        2.78       10.23      7.99 o
   5  15   6      109.79      106.74      7.80 o
  -5  16   6      148.53      148.40      9.50 o
  -4  16   6       47.68       39.91      7.59 o
  -3  16   6     2016.79     1962.57     20.25 o
  -2  16   6        1.42        8.59      6.69 o
  -1  16   6     1637.52     1646.48     11.32 o
   0  16   6      111.49      126.67      4.27 o
   1  16   6      292.68      289.39      5.71 o
   2  16   6      106.18       91.88      4.10 o
   3  16   6      156.15      149.35      5.89 o
   4  16   6      290.03      253.93      9.75 o
  -5  17   6       27.08       25.85      8.62 o
  -4  17   6      454.93      427.00      9.34 o
  -3  17   6        0.84       11.68      5.91 o
  -2  17   6      248.51      241.20      9.25 o
  -1  17   6       29.05       17.10      3.17 o
   0  17   6     1636.76     1637.81     19.51 o
   1  17   6      580.54      553.88     11.85 o
   2  17   6      290.38      293.06      7.38 o
   3  17   6      102.38       89.89      5.41 o
   4  17   6      307.51      345.58     15.99 o
  -5  18   6        6.12        3.51      8.60 o
  -4  18   6       10.54       10.37      7.10 o
  -3  18   6       57.59       59.47      6.16 o
  -2  18   6       37.04       44.99      6.69 o
  -1  18   6      168.82      204.47      6.53 o
   0  18   6     2125.32     2145.69     25.13 o
   1  18   6      823.55      762.30      7.48 o
   2  18   6      215.22      229.26      6.59 o
   3  18   6        2.61        0.61      5.41 o
   4  18   6      105.41      104.40      9.11 o
  -5  19   6       26.98       29.05      9.21 o
  -4  19   6      282.36      278.47     10.20 o
  -3  19   6       29.42       21.91      6.07 o
  -2  19   6     2557.25     2439.49     26.68 o
  -1  19   6      296.60      288.76      8.21 o
   0  19   6     2680.55     2627.72     26.62 o
   1  19   6      479.81      482.96      6.73 o
   2  19   6       74.53       71.87      8.66 o
   3  19   6       45.40       33.42      6.75 o
   4  19   6      107.94      108.97      9.35 o
  -5  20   6      308.68      311.20     12.82 o
  -4  20   6      106.42      106.52      7.37 o
  -3  20   6       23.53       31.68      7.40 o
  -2  20   6       82.14      106.67      8.17 o
  -1  20   6     1334.82     1221.60     12.72 o
   0  20   6     1202.75     1167.53     15.62 o
   1  20   6     1984.46     1901.68     24.63 o
   2  20   6      794.14      749.80     14.04 o
   3  20   6      125.14      125.81      7.41 o
   4  20   6       61.07       82.05      8.80 o
  -4  21   6       22.29       16.53      6.80 o
  -3  21   6       51.41       54.03      8.26 o
  -2  21   6      279.50      305.58      8.83 o
  -1  21   6      206.99      235.26      8.58 o
   0  21   6      609.77      615.55      7.73 o
   1  21   6       92.94       99.92      6.38 o
   2  21   6       24.50       25.39      6.38 o
   3  21   6        0.17        1.70      6.71 o
   4  21   6        2.45        4.14      8.18 o
  -4  22   6       63.37       70.87      7.23 o
  -3  22   6      866.21      848.63     12.81 o
  -2  22   6        1.40        5.31      6.82 o
  -1  22   6     1495.51     1465.71     16.38 o
   0  22   6      185.31      183.35      5.93 o
   1  22   6       25.36       31.83      6.44 o
   2  22   6       11.68        7.99      6.14 o
   3  22   6      257.92      266.10      8.41 o
  -4  23   6        5.50        4.76      6.63 o
  -3  23   6       72.12       82.34      8.57 o
  -2  23   6      364.26      347.65      9.34 o
  -1  23   6       44.62       41.52      7.33 o
   0  23   6      450.34      402.67      9.05 o
   1  23   6      676.19      618.31      8.73 o
   2  23   6      120.49      116.42      8.03 o
   3  23   6        2.99        5.61      6.67 o
  -4  24   6       72.78       64.76      7.24 o
  -3  24   6       81.92       85.58      8.63 o
  -2  24   6       41.32       43.70      7.50 o
  -1  24   6      107.97      109.00      7.65 o
   0  24   6      143.51      157.15     10.51 o
   1  24   6        2.88        7.39      6.50 o
   2  24   6      148.15      158.98     12.24 o
   3  24   6       22.60       15.99      9.83 o
  -3  25   6        9.48       11.08      8.10 o
  -2  25   6       34.79       38.15      7.71 o
  -1  25   6       51.90       44.51      7.55 o
   0  25   6      265.15      256.03      8.69 o
   1  25   6      296.78      257.78     14.28 o
   2  25   6      163.08      155.84      8.66 o
  -3  26   6       33.80       30.03      8.22 o
  -2  26   6       83.68       82.31      8.13 o
  -1  26   6       94.01       92.56      7.83 o
   0  26   6      121.92      124.90      8.04 o
   1  26   6        0.03        0.48      9.42 o
   2  26   6      112.17      108.33      8.87 o
  -2  27   6      151.17      155.76      8.50 o
  -1  27   6      153.09      146.64      8.40 o
   0  27   6       50.00       49.96      7.77 o
   1  27   6        0.10        5.56      8.61 o
   2  27   6        2.77       13.19      8.38 o
  -2  28   6        2.67        5.06      7.28 o
  -1  28   6      117.75      122.58      8.79 o
   0  28   6       99.35       84.65      9.86 o
   1  28   6       53.09       67.36      9.43 o
  -1  29   6        5.49        0.00      7.42 o
   0  29   6        0.98        3.10      9.40 o
  -6   1   7        9.49       10.74      6.04 o
  -5   1   7      508.02      525.41      7.77 o
  -4   1   7       66.58       89.02      2.98 o
  -3   1   7        7.34        2.63      3.08 o
  -2   1   7      803.48      759.69     16.07 o
  -1   1   7      770.48      681.30      9.44 o
   0   1   7      707.80      551.02     12.21 o
   1   1   7      290.90      324.38      7.47 o
   2   1   7      255.76      317.36      5.01 o
   3   1   7      693.00      639.79     10.33 o
   4   1   7      544.42      582.47     10.16 o
   5   1   7      226.53      260.51      8.74 o
  -6   2   7        3.54        0.44      5.83 o
  -5   2   7      692.72      684.36     14.74 o
  -4   2   7      722.02      701.54     14.94 o
  -3   2   7      414.13      343.70      7.12 o
  -2   2   7     4363.80     4228.99     32.00 o
  -1   2   7     3815.27     3778.78     57.74 o
   0   2   7      128.90      169.57      4.55 o
   1   2   7     1419.82     1369.42      9.21 o
   2   2   7      320.98      298.85      7.79 o
   3   2   7       42.11       24.78      7.05 o
   4   2   7      768.51      741.28     16.12 o
   5   2   7       40.80       37.43      5.99 o
  -6   3   7        7.25        8.28      6.26 o
  -5   3   7        0.11        8.17      4.30 o
  -4   3   7        3.26        3.34      3.38 o
  -3   3   7        6.83       11.96      3.09 o
  -2   3   7       30.92       34.89      4.31 o
  -1   3   7       85.68       63.31      3.14 o
   0   3   7     1101.29     1131.01     23.62 o
   1   3   7     1227.96     1109.81     11.09 o
   2   3   7      339.12      352.19      7.22 o
   3   3   7       52.40       34.84      5.39 o
   4   3   7        9.93        7.35      6.88 o
   5   3   7        5.16       10.95      6.25 o
  -6   4   7        0.23        5.50      7.42 o
  -5   4   7      113.37      106.88      4.95 o
  -4   4   7      264.51      224.74      7.37 o
  -3   4   7      436.29      477.43      7.35 o
  -2   4   7      358.10      324.76      5.28 o
  -1   4   7      419.32      462.24      9.00 o
   0   4   7     1152.32     1079.02     22.18 o
   1   4   7      702.11      753.53     18.17 o
   2   4   7      253.47      258.82      6.86 o
   3   4   7       29.67       19.91      5.57 o
   4   4   7      300.70      305.89     10.01 o
   5   4   7      151.41      154.00      8.42 o
  -6   5   7       33.90       32.16      8.08 o
  -5   5   7        6.71        5.79      4.42 o
  -4   5   7       62.04       80.61      3.87 o
  -3   5   7      262.00      262.13      4.46 o
  -2   5   7      241.25      207.78      5.88 o
  -1   5   7     1261.18     1401.13     12.82 o
   0   5   7       39.81       67.05      2.27 o
   1   5   7      182.44      206.55      8.13 o
   2   5   7      971.08      952.86     11.38 o
   3   5   7        2.26        3.07      6.68 o
   4   5   7        0.25        6.57      9.12 o
   5   5   7       18.73       18.46      7.88 o
  -6   6   7      162.02      144.75      9.89 o
  -5   6   7        3.13        6.48      4.54 o
  -4   6   7      568.96      545.28      8.77 o
  -3   6   7        8.73       10.74      2.99 o
  -2   6   7        1.16        2.52      4.34 o
  -1   6   7      264.28      275.31      5.39 o
   0   6   7      154.59      116.60      3.55 o
   1   6   7       43.83       51.55      4.12 o
   2   6   7      519.41      546.08     12.11 o
   3   6   7      109.23      114.78     11.03 o
   4   6   7      370.86      365.88      8.90 o
   5   6   7      114.56      109.32      8.11 o
  -6   7   7        0.66        0.98      8.09 o
  -5   7   7      214.01      209.76      6.66 o
  -4   7   7        5.57        3.91      3.61 o
  -3   7   7     1086.64     1111.00     24.43 o
  -2   7   7      385.18      382.86     10.64 o
  -1   7   7     4653.05     4833.75     45.24 o
   0   7   7        3.09        1.98      1.90 o
   1   7   7     1096.91     1029.34     12.10 o
   2   7   7       75.75       78.68      5.95 o
   3   7   7      617.80      653.36      7.25 o
   4   7   7      257.70      243.67     12.43 o
   5   7   7       64.28       90.46      8.67 o
  -6   8   7       43.01       49.77      7.55 o
  -5   8   7       94.91       86.11      6.06 o
  -4   8   7      159.32      161.55      4.68 o
  -3   8   7      120.17      146.06      4.88 o
  -2   8   7      691.43      785.83     15.13 o
  -1   8   7      509.15      517.54     10.56 o
   0   8   7      189.35      219.71      4.50 o
   1   8   7     1786.98     1768.37     45.16 o
   2   8   7      189.46      164.46      4.60 o
   3   8   7      222.39      259.36      6.99 o
   4   8   7       65.74       60.41      6.02 o
   5   8   7       31.25       51.51      8.76 o
  -6   9   7        1.39       17.00      7.42 o
  -5   9   7      701.66      698.50     12.64 o
  -4   9   7       23.05       32.73      5.09 o
  -3   9   7        0.54        2.66      2.47 o
  -2   9   7        0.02        0.00      3.86 o
  -1   9   7        1.25        4.99      1.97 o
   0   9   7      125.21      114.66      4.08 o
   1   9   7      580.97      598.73     14.29 o
   2   9   7        8.10       13.22      5.19 o
   3   9   7     2395.46     2265.71     37.69 o
   4   9   7       13.82       22.60      7.07 o
   5   9   7      506.26      536.40     11.35 o
  -6  10   7      573.47      576.58     13.40 o
  -5  10   7       18.20       12.11      5.84 o
  -4  10   7      477.57      481.74      7.94 o
  -3  10   7      248.60      285.90      8.21 o
  -2  10   7     1577.98     1455.47     21.16 o
  -1  10   7      503.91      478.95     12.05 o
   0  10   7     2919.69     2962.16     46.99 o
   1  10   7     2037.21     1977.84     37.15 o
   2  10   7     2582.11     2508.24     24.86 o
   3  10   7        0.46       10.51      5.93 o
   4  10   7      173.33      175.75     11.87 o
   5  10   7       56.04       74.26      8.31 o
  -6  11   7       12.32       25.74      8.64 o
  -5  11   7        0.01        4.08      6.53 o
  -4  11   7      277.22      240.00      8.46 o
  -3  11   7       63.09       46.19      5.59 o
  -2  11   7      221.72      220.87      6.80 o
  -1  11   7        5.41        9.03      6.61 o
   0  11   7        0.05        1.53      2.64 o
   1  11   7      104.63      107.01      5.69 o
   2  11   7      117.94      135.86      8.19 o
   3  11   7      246.74      251.32      7.98 o
   4  11   7      105.80      111.15      8.04 o
   5  11   7        5.63       15.59      7.48 o
  -6  12   7       19.73       20.94      8.72 o
  -5  12   7       19.10       23.95      7.29 o
  -4  12   7       28.64       17.01      6.95 o
  -3  12   7      338.07      321.34      7.56 o
  -2  12   7     1822.80     1595.74     16.87 o
  -1  12   7       23.85       24.83      5.82 o
   0  12   7      110.83       70.21      3.47 o
   1  12   7        3.51        8.54      5.50 o
   2  12   7      538.63      580.95     14.76 o
   3  12   7      679.91      637.77     15.88 o
   4  12   7      743.63      747.53     11.54 o
   5  12   7        6.53       12.62      7.93 o
  -5  13   7      218.54      242.00     10.34 o
  -4  13   7       14.76       17.35      6.96 o
  -3  13   7       78.04       83.89      6.57 o
  -2  13   7        0.07        0.90      4.42 o
  -1  13   7      470.90      488.92      8.09 o
   0  13   7       23.00       15.43      3.21 o
   1  13   7      842.33      788.58     12.36 o
   2  13   7      974.22      950.14     17.71 o
   3  13   7       49.92       64.55      6.93 o
   4  13   7        0.02        7.22      7.40 o
   5  13   7       11.37       19.80      8.35 o
  -5  14   7        5.39       12.14      6.81 o
  -4  14   7       25.21       14.47      7.08 o
  -3  14   7       16.79       19.47      6.30 o
  -2  14   7       11.50       25.75      5.34 o
  -1  14   7        7.74       12.50      6.06 o
   0  14   7       45.00       69.02      4.32 o
   1  14   7      570.78      559.30      7.90 o
   2  14   7        1.65        4.56      4.08 o
   3  14   7      314.98      301.97      9.77 o
   4  14   7       83.40       83.56      8.73 o
  -5  15   7      204.43      221.86      9.33 o
  -4  15   7      139.60      138.98      7.61 o
  -3  15   7      887.90      899.07     10.57 o
  -2  15   7      153.76      167.35      8.07 o
  -1  15   7      300.44      343.02      8.37 o
   0  15   7      425.20      437.86      6.46 o
   1  15   7     2756.42     2685.17     36.71 o
   2  15   7      118.78      130.86      4.81 o
   3  15   7      417.09      397.62      7.15 o
   4  15   7       68.96       61.09      8.52 o
  -5  16   7       16.35       13.73      7.94 o
  -4  16   7        2.55        3.23      6.97 o
  -3  16   7       28.53       28.80      6.69 o
  -2  16   7      566.36      565.17     12.07 o
  -1  16   7       98.03      109.82      9.81 o
   0  16   7      585.21      552.14      7.65 o
   1  16   7       41.42       38.87      4.54 o
   2  16   7        2.70        1.37      5.66 o
   3  16   7       22.08       29.18      5.93 o
   4  16   7      172.74      172.84     18.23 o
  -5  17   7        6.17        5.03      7.52 o
  -4  17   7       21.08       15.53      6.56 o
  -3  17   7       47.58       62.68      7.95 o
  -2  17   7        0.36       14.42      7.61 o
  -1  17   7       66.42       43.01      6.97 o
   0  17   7       57.62       61.91      4.43 o
   1  17   7      200.68      188.33      5.24 o
   2  17   7       33.04       36.94      6.12 o
   3  17   7      250.52      269.66     11.14 o
   4  17   7       17.79       15.74      8.46 o
  -5  18   7        0.17        0.87      7.65 o
  -4  18   7      179.28      210.78      8.62 o
  -3  18   7        3.26        8.20      7.41 o
  -2  18   7      587.88      575.36     11.37 o
  -1  18   7      343.32      343.77     11.79 o
   0  18   7      467.55      428.29      7.31 o
   1  18   7        3.55        3.78      4.23 o
   2  18   7      331.55      365.67      7.46 o
   3  18   7      257.59      250.03      7.13 o
   4  18   7        1.51        0.00      8.17 o
  -5  19   7        8.72       11.63      7.48 o
  -4  19   7        1.83        3.97      6.35 o
  -3  19   7       52.35       55.01      7.85 o
  -2  19   7       19.84       21.94      8.56 o
  -1  19   7      322.58      299.07      7.10 o
   0  19   7      462.29      437.28      9.22 o
   1  19   7       17.89       15.54      4.50 o
   2  19   7        1.55        0.92      6.17 o
   3  19   7        0.95        2.39      6.27 o
   4  19   7       23.62       23.12      8.33 o
  -4  20   7        0.02        0.99      6.63 o
  -3  20   7        0.75        3.34      8.02 o
  -2  20   7       55.05       65.15      8.68 o
  -1  20   7       92.15       90.51      7.69 o
   0  20   7       37.63       32.10      5.14 o
   1  20   7       23.86       27.41      5.47 o
   2  20   7      259.22      239.90     10.93 o
   3  20   7        0.12        0.00      6.57 o
  -4  21   7        3.09        1.94      7.40 o
  -3  21   7       37.83       51.44      8.17 o
  -2  21   7        0.84        0.00      8.34 o
  -1  21   7       53.63       59.59      7.32 o
   0  21   7      214.60      215.43      7.68 o
   1  21   7      460.91      451.69     10.40 o
   2  21   7        3.21        1.66      6.36 o
   3  21   7       86.27       88.22      7.44 o
  -4  22   7       53.07       59.07      8.36 o
  -3  22   7        1.02        7.07      7.44 o
  -2  22   7       13.18       10.33      8.87 o
  -1  22   7        4.19        0.00      6.93 o
   0  22   7       34.40       34.64      6.81 o
   1  22   7       39.78       59.08      7.53 o
   2  22   7        4.20        7.01      6.23 o
   3  22   7        0.59        0.00      6.69 o
  -4  23   7      127.84      130.22      8.42 o
  -3  23   7       72.46       71.55      8.66 o
  -2  23   7       42.05       31.78      7.43 o
  -1  23   7       87.22       69.61      7.67 o
   0  23   7      204.46      223.91      7.97 o
   1  23   7      472.11      472.60     11.78 o
   2  23   7        1.68        2.60      7.70 o
   3  23   7       17.64        9.60      7.50 o
  -3  24   7       77.90       69.12      8.84 o
  -2  24   7      141.89      105.29      7.96 o
  -1  24   7      303.41      277.44      9.18 o
   0  24   7       78.05       72.98      7.25 o
   1  24   7      458.30      449.68     11.89 o
   2  24   7       70.89       91.27      8.07 o
  -3  25   7       33.70       30.46      8.62 o
  -2  25   7       20.96       22.99      7.78 o
  -1  25   7        3.60        0.00      7.53 o
   0  25   7       81.05       84.36      9.42 o
   1  25   7       66.19       66.83      9.74 o
   2  25   7      114.69      121.99      9.73 o
  -2  26   7        0.21        0.00      7.77 o
  -1  26   7       10.57        1.45      7.65 o
   0  26   7      102.58      103.05      9.52 o
   1  26   7       18.43       14.54      9.01 o
   2  26   7       10.90       21.16     11.61 o
  -2  27   7        0.14        3.46      7.68 o
  -1  27   7        0.11        0.00      7.60 o
   0  27   7      137.96      144.76     10.66 o
   1  27   7       86.01       94.26      9.81 o
  -1  28   7        0.00        2.27      7.64 o
   0  28   7       44.46       52.53     10.29 o
  -6   0   8      366.89      362.78     12.62 o
  -5   0   8       59.73       58.86      6.29 o
  -4   0   8       47.95       45.69      4.38 o
  -3   0   8      168.39      133.31      7.38 o
  -2   0   8      560.57      582.51     12.36 o
  -1   0   8      265.11      238.63      7.78 o
   0   0   8      188.47      209.54      6.56 o
   1   0   8       42.96       17.54      6.97 o
   2   0   8      790.35      705.02     13.84 o
   3   0   8        0.38        0.00     11.28 o
   4   0   8      153.93      167.90     17.36 o
   5   0   8      141.00      132.35     10.48 o
  -6   1   8        6.79       12.51      6.09 o
  -5   1   8        0.38        0.00      3.98 o
  -4   1   8       62.63       59.21      3.27 o
  -3   1   8        0.16        2.64      3.92 o
  -2   1   8     1112.39     1093.47      9.47 o
  -1   1   8        3.79        5.61      3.74 o
   0   1   8      331.10      292.47      6.19 o
   1   1   8        0.39        0.00      4.65 o
   2   1   8        3.79        7.62      3.69 o
   3   1   8       44.88       36.15      7.79 o
   4   1   8        5.78       12.98      7.47 o
   5   1   8        4.52        8.51      6.46 o
  -6   2   8        5.83       10.37      6.96 o
  -5   2   8       53.74       49.73      4.43 o
  -4   2   8       15.95       18.80      3.19 o
  -3   2   8      233.68      218.56      4.41 o
  -2   2   8      236.80      243.19      7.18 o
  -1   2   8      142.66      142.10      3.70 o
   0   2   8      123.09      129.63      4.54 o
   1   2   8      623.13      594.51      9.06 o
   2   2   8      894.08      847.78     14.78 o
   3   2   8        1.96       13.81      7.18 o
   4   2   8       95.06      109.90      7.68 o
   5   2   8       10.77        2.74      6.31 o
  -6   3   8       88.39       96.25      8.67 o
  -5   3   8        1.70        3.86      4.00 o
  -4   3   8       70.97       91.69      3.65 o
  -3   3   8       64.82       90.55      6.05 o
  -2   3   8       47.32       62.89      4.59 o
  -1   3   8     1786.71     1813.97     23.52 o
   0   3   8      108.47      179.81      5.36 o
   1   3   8      240.14      310.65     11.24 o
   2   3   8      303.24      269.35      5.72 o
   3   3   8      450.19      455.89      8.83 o
   4   3   8       67.56       77.37      8.27 o
   5   3   8       15.62       16.50      7.29 o
  -6   4   8       34.07       39.22      7.37 o
  -5   4   8        2.39        6.55      4.34 o
  -4   4   8       59.28       50.69      3.91 o
  -3   4   8        0.04        1.04      3.71 o
  -2   4   8       43.25       28.58      4.73 o
  -1   4   8       45.31       35.21      3.23 o
   0   4   8      290.40      269.46      5.31 o
   1   4   8      370.54      359.79      8.56 o
   2   4   8       79.67       72.45      5.96 o
   3   4   8      384.65      412.99     15.38 o
   4   4   8      138.27      121.11      8.06 o
   5   4   8        0.27        3.41      7.64 o
  -6   5   8        5.75        0.63      7.09 o
  -5   5   8      194.35      176.60      5.71 o
  -4   5   8        0.06        3.31      3.67 o
  -3   5   8       98.57      114.58      5.57 o
  -2   5   8      258.92      226.55      6.99 o
  -1   5   8      333.92      301.91      4.50 o
   0   5   8      274.94      370.75      6.05 o
   1   5   8      309.15      354.31      9.97 o
   2   5   8     1225.91     1185.75     16.01 o
   3   5   8      558.72      539.66     18.45 o
   4   5   8       19.84       19.62      6.96 o
   5   5   8       18.40       15.09      8.13 o
  -6   6   8       36.80       34.21      6.61 o
  -5   6   8      132.69      146.60      6.33 o
  -4   6   8        1.00        7.85      3.67 o
  -3   6   8       82.14       87.61      3.42 o
  -2   6   8      182.73      180.81      5.38 o
  -1   6   8      652.07      597.22     14.75 o
   0   6   8      261.23      187.56      6.35 o
   1   6   8      767.74      781.69     14.80 o
   2   6   8        0.69        4.79      4.13 o
   3   6   8       16.08       17.15      5.38 o
   4   6   8      138.70      139.90      8.02 o
   5   6   8        0.06       10.61      9.23 o
  -6   7   8       16.65       18.03      7.36 o
  -5   7   8       50.03       52.53      5.97 o
  -4   7   8      990.40      895.60     16.12 o
  -3   7   8       64.78       59.90      5.44 o
  -2   7   8       13.38       23.62      3.43 o
  -1   7   8      422.92      347.99      8.52 o
   0   7   8        2.24        0.00      2.18 o
   1   7   8      243.79      240.02      5.26 o
   2   7   8      457.59      422.62      7.83 o
   3   7   8      216.82      222.09      8.09 o
   4   7   8      174.19      150.72     11.44 o
   5   7   8       53.15       47.34      8.08 o
  -6   8   8       17.65       30.58      7.37 o
  -5   8   8       17.17       27.20      7.09 o
  -4   8   8        1.27       17.62      5.13 o
  -3   8   8     1263.08     1189.88     17.12 o
  -2   8   8      143.91      142.71      4.46 o
  -1   8   8      468.70      513.56      7.74 o
   0   8   8      509.53      496.97      9.60 o
   1   8   8       69.95       71.82      4.71 o
   2   8   8        4.09        8.33      4.13 o
   3   8   8      818.80      770.65     22.34 o
   4   8   8       23.84       32.30      6.13 o
   5   8   8       66.90       84.99      8.73 o
  -6   9   8      302.89      339.79     13.42 o
  -5   9   8        8.94        6.06      7.27 o
  -4   9   8      403.16      415.87     11.17 o
  -3   9   8      161.30      164.04      6.98 o
  -2   9   8     1009.71      997.34     14.63 o
  -1   9   8       20.85       21.38      2.75 o
   0   9   8     1086.26     1081.00     19.08 o
   1   9   8      274.63      313.82      6.24 o
   2   9   8     1989.66     1914.88     22.71 o
   3   9   8      339.58      301.46     10.43 o
   4   9   8      216.26      208.05      8.41 o
   5   9   8        2.00        1.95      8.05 o
  -6  10   8       17.75       39.05      9.96 o
  -5  10   8        4.36        7.16      7.04 o
  -4  10   8      869.03      879.04     15.73 o
  -3  10   8      679.36      612.77     10.61 o
  -2  10   8      414.25      432.26      6.92 o
  -1  10   8      112.23      127.37      5.01 o
   0  10   8        3.54        3.21      2.97 o
   1  10   8      365.99      379.35      5.48 o
   2  10   8     1638.13     1656.37     32.27 o
   3  10   8      359.46      353.79     19.22 o
   4  10   8       19.51       16.78      7.33 o
   5  10   8        0.56        0.18      7.42 o
  -5  11   8      206.50      208.16      9.85 o
  -4  11   8     1443.38     1489.97     17.60 o
  -3  11   8       32.69       38.53      5.11 o
  -2  11   8      779.93      712.06     13.43 o
  -1  11   8      504.60      478.59     15.88 o
   0  11   8      669.51      575.29     16.29 o
   1  11   8      806.97      818.05      8.44 o
   2  11   8     1597.34     1530.49     16.26 o
   3  11   8      212.62      200.75      8.38 o
   4  11   8       52.04       61.03      7.29 o
  -5  12   8      287.31      290.79      8.99 o
  -4  12   8       10.93       21.17      8.42 o
  -3  12   8       68.99       58.94      5.36 o
  -2  12   8      158.64      168.64      7.48 o
  -1  12   8      349.44      312.62      9.25 o
   0  12   8     1312.65     1314.58     23.09 o
   1  12   8     1043.58     1042.40     19.69 o
   2  12   8        0.52       12.53      9.77 o
   3  12   8      469.80      472.25     12.00 o
   4  12   8       12.56       12.48      7.37 o
  -5  13   8      138.95      138.49      9.94 o
  -4  13   8       19.78       10.90      7.50 o
  -3  13   8      136.15      124.36      7.29 o
  -2  13   8      449.36      380.64      6.61 o
  -1  13   8       63.86       91.71      6.98 o
   0  13   8       28.28       35.59      3.62 o
   1  13   8       50.95       49.94      6.28 o
   2  13   8      145.16      148.24      7.18 o
   3  13   8       83.03       99.26      7.05 o
   4  13   8        0.87        0.00      7.56 o
  -5  14   8      355.69      369.24      9.95 o
  -4  14   8       81.20       82.48      8.71 o
  -3  14   8      898.70      858.32     10.90 o
  -2  14   8       50.73       44.73      4.67 o
  -1  14   8     1510.58     1487.98     13.47 o
   0  14   8      119.27      106.27      6.10 o
   1  14   8      346.65      315.60      7.57 o
   2  14   8      872.37      856.95     15.62 o
   3  14   8      144.15      147.41     13.25 o
   4  14   8       13.36       12.02      8.05 o
  -5  15   8        0.00        2.88      8.11 o
  -4  15   8       17.60       31.68      9.71 o
  -3  15   8      337.60      350.60      9.69 o
  -2  15   8        0.35        5.35      7.42 o
  -1  15   8       50.25       78.17      8.28 o
   0  15   8       86.54       77.48      6.33 o
   1  15   8        0.18        0.00      6.11 o
   2  15   8     1496.83     1446.82     14.77 o
   3  15   8       32.49       44.79      6.45 o
   4  15   8        1.40        8.78      6.74 o
  -5  16   8      100.61      102.74      8.37 o
  -4  16   8      165.85      149.26     10.51 o
  -3  16   8       66.83       58.25      7.37 o
  -2  16   8       19.04        7.23      8.28 o
  -1  16   8      714.73      718.05     10.53 o
   0  16   8       24.96       37.53      6.09 o
   1  16   8      563.52      538.39      9.15 o
   2  16   8       78.70       93.19      6.92 o
   3  16   8       45.32       59.30      6.17 o
   4  16   8       69.41       78.40      8.98 o
  -5  17   8       31.52       24.77      8.40 o
  -4  17   8      195.12      208.79     10.09 o
  -3  17   8       18.46       24.53      8.06 o
  -2  17   8      805.18      701.32     16.05 o
  -1  17   8        4.35        7.67      6.99 o
   0  17   8      203.29      189.92      8.90 o
   1  17   8        1.18        6.96      5.62 o
   2  17   8      770.17      780.85     17.58 o
   3  17   8        0.06        4.22      5.97 o
   4  17   8       39.43       51.21      8.96 o
  -5  18   8        3.80        5.86      7.50 o
  -4  18   8       17.55       33.44      8.39 o
  -3  18   8       92.74       86.65      8.58 o
  -2  18   8      949.00      978.28     13.83 o
  -1  18   8      328.07      334.75     10.32 o
   0  18   8      207.86      195.62      5.90 o
   1  18   8      617.11      580.81      8.26 o
   2  18   8       27.03       34.05      6.45 o
   3  18   8       75.96       66.74      6.52 o
   4  18   8        1.89        7.26      8.30 o
  -4  19   8      315.64      318.96     10.87 o
  -3  19   8      416.63      406.46     10.78 o
  -2  19   8      884.32      813.14     17.93 o
  -1  19   8      156.43      147.54      7.38 o
   0  19   8      328.49      326.77     10.69 o
   1  19   8      213.55      214.61      6.79 o
   2  19   8       47.19       62.91      6.20 o
   3  19   8        1.62        1.64      6.80 o
  -4  20   8       30.53       47.21      9.43 o
  -3  20   8      352.50      334.45     10.67 o
  -2  20   8      248.69      257.33     10.60 o
  -1  20   8       57.54       61.69      8.06 o
   0  20   8      343.16      351.19      8.42 o
   1  20   8      263.86      252.26      7.67 o
   2  20   8      125.47      106.20      6.77 o
   3  20   8       33.34       23.09      7.21 o
  -4  21   8       44.73       57.47      8.60 o
  -3  21   8       13.83       24.14      8.53 o
  -2  21   8       21.92       28.55      8.85 o
  -1  21   8      155.73      164.50      9.53 o
   0  21   8        1.44        0.87      6.43 o
   1  21   8      162.97      158.39      7.87 o
   2  21   8        1.07        4.21      6.11 o
   3  21   8        7.14       11.93      7.11 o
  -4  22   8       28.10       31.45      8.73 o
  -3  22   8      135.90      139.73      9.33 o
  -2  22   8        7.07       16.73      8.19 o
  -1  22   8      440.22      453.74     11.52 o
   0  22   8       12.81        8.00      8.22 o
   1  22   8      565.11      546.90     13.35 o
   2  22   8       68.40       81.55      7.70 o
   3  22   8      161.68      187.00      8.31 o
  -3  23   8        2.84        9.28      8.09 o
  -2  23   8        5.96        4.91      8.46 o
  -1  23   8      131.72      137.08      9.39 o
   0  23   8        7.96        9.82      8.62 o
   1  23   8        0.50        3.06      9.60 o
   2  23   8      146.94      154.24      8.15 o
  -3  24   8       63.70       56.03      9.09 o
  -2  24   8       67.76       80.97      9.41 o
  -1  24   8      138.41      136.05      8.15 o
   0  24   8       15.25       15.50      8.65 o
   1  24   8       58.88       71.52      9.20 o
   2  24   8        6.78       16.58      9.38 o
  -2  25   8        3.43        0.00      8.67 o
  -1  25   8      110.64      107.93      8.30 o
   0  25   8       59.54       51.46      9.74 o
   1  25   8       55.69       50.86      9.65 o
  -2  26   8       17.39       29.58      9.47 o
  -1  26   8        0.03        7.11      9.88 o
   0  26   8        8.90       14.55      9.86 o
   1  26   8        2.52        0.00      9.41 o
  -1  27   8       52.44       51.64      9.88 o
   0  27   8      164.12      161.17     10.98 o
  -6   1   9       65.56       58.97      7.19 o
  -5   1   9       52.44       60.52      4.46 o
  -4   1   9      453.43      436.92      7.52 o
  -3   1   9     1450.34     1382.61     27.30 o
  -2   1   9      195.67      227.28      8.12 o
  -1   1   9      970.80     1016.85      7.03 o
   0   1   9      398.11      389.98      5.58 o
   1   1   9      792.27      937.04     12.74 o
   2   1   9       92.91       95.69      4.71 o
   3   1   9     1258.54     1143.44     14.85 o
   4   1   9      209.81      227.28      9.98 o
   5   1   9       21.77       28.03      7.18 o
  -6   2   9        9.75       15.19      6.98 o
  -5   2   9      550.81      507.49      9.10 o
  -4   2   9       51.59       70.28      3.58 o
  -3   2   9      693.66      643.20      9.67 o
  -2   2   9    10473.16    10408.65     95.07 o
  -1   2   9        5.15        2.21      4.27 o
   0   2   9     1817.99     1736.69     12.59 o
   1   2   9        0.63        5.68      5.43 o
   2   2   9     1189.01     1151.58     21.11 o
   3   2   9      832.43      776.27      9.71 o
   4   2   9      401.49      393.91     12.41 o
   5   2   9        0.34        9.88      6.96 o
  -6   3   9       49.15       38.82      7.03 o
  -5   3   9       42.99       52.83      5.43 o
  -4   3   9      112.03      111.57      4.07 o
  -3   3   9        7.87        6.61      5.28 o
  -2   3   9       74.20      130.31      6.92 o
  -1   3   9      134.22      118.31      4.29 o
   0   3   9       76.08      101.12      5.45 o
   1   3   9      932.51      902.34     11.17 o
   2   3   9      100.37      104.36      5.58 o
   3   3   9      287.25      284.08      8.20 o
   4   3   9      141.83      185.22     11.64 o
   5   3   9        0.40        9.01      8.36 o
  -6   4   9      218.79      227.86     10.47 o
  -5   4   9       54.82       48.50      5.30 o
  -4   4   9       34.24       45.93      3.72 o
  -3   4   9      289.97      270.63      7.99 o
  -2   4   9      213.54      237.53      5.52 o
  -1   4   9      757.72      682.04      8.75 o
   0   4   9      338.61      267.65      4.79 o
   1   4   9        0.31        0.00      4.94 o
   2   4   9     1463.03     1467.73     19.43 o
   3   4   9      730.00      686.25     15.83 o
   4   4   9      594.42      582.75     11.52 o
   5   4   9      139.30      162.28      9.23 o
  -6   5   9       70.81       77.09      6.79 o
  -5   5   9      231.21      224.70      6.81 o
  -4   5   9      132.63      135.52      5.43 o
  -3   5   9     2937.93     2832.74     40.40 o
  -2   5   9        8.46       10.48      4.23 o
  -1   5   9     1414.30     1535.63     21.93 o
   0   5   9      152.23      131.60      4.51 o
   1   5   9      605.40      629.32      6.97 o
   2   5   9      347.14      373.83      7.44 o
   3   5   9      606.38      580.08      7.58 o
   4   5   9       31.31       27.07      7.61 o
   5   5   9        2.03       10.89      8.22 o
  -6   6   9       34.72       46.86      7.58 o
  -5   6   9      109.23      107.68      6.78 o
  -4   6   9      531.79      543.81     14.66 o
  -3   6   9       18.87       38.77      6.74 o
  -2   6   9        7.79       10.73      4.04 o
  -1   6   9      359.34      285.89      4.94 o
   0   6   9      116.49       91.13      4.24 o
   1   6   9        1.43        4.16      3.96 o
   2   6   9       40.19       39.88      6.41 o
   3   6   9      256.55      267.82      9.28 o
   4   6   9        2.73        0.00      7.19 o
   5   6   9       81.34       86.81      8.74 o
  -6   7   9        7.40        8.59      7.37 o
  -5   7   9        0.08        6.61      6.15 o
  -4   7   9      418.50      411.05     14.12 o
  -3   7   9      253.58      236.25      3.98 o
  -2   7   9       56.36       67.99      4.34 o
  -1   7   9       81.58       91.62      3.91 o
   0   7   9      416.77      445.62      9.22 o
   1   7   9        2.33        2.29      3.87 o
   2   7   9      237.00      245.51      8.64 o
   3   7   9      831.30      833.25     19.02 o
   4   7   9       80.52       71.30      7.54 o
  -6   8   9        3.06       12.09      7.11 o
  -5   8   9      165.94      173.26      8.88 o
  -4   8   9      608.30      633.31     16.44 o
  -3   8   9       60.17       62.81      5.63 o
  -2   8   9      369.82      378.64     14.14 o
  -1   8   9      149.93      175.37      4.15 o
   0   8   9       29.01       28.45      2.70 o
   1   8   9      406.64      412.98     10.20 o
   2   8   9      637.12      604.06     12.76 o
   3   8   9       56.42       45.41      7.69 o
   4   8   9        8.44        6.59      6.07 o
  -5   9   9       10.58       14.99      5.93 o
  -4   9   9       65.26       61.56      5.86 o
  -3   9   9       28.57       23.47      5.28 o
  -2   9   9       25.89        9.51      3.05 o
  -1   9   9      173.96      195.37      5.74 o
   0   9   9      116.57      138.25      3.03 o
   1   9   9       18.62       23.56      4.46 o
   2   9   9     1619.36     1506.85     17.41 o
   3   9   9      192.87      207.30     11.34 o
   4   9   9      248.38      272.75      7.97 o
  -5  10   9       29.89       23.12      6.10 o
  -4  10   9       74.76       79.38      7.50 o
  -3  10   9       25.23       27.14      5.25 o
  -2  10   9      407.42      386.13      7.51 o
  -1  10   9      669.95      664.85     12.58 o
   0  10   9      457.09      443.94     11.14 o
   1  10   9      325.45      333.21      7.82 o
   2  10   9     1894.51     1806.51     17.02 o
   3  10   9      190.51      212.70     13.59 o
   4  10   9       59.32       64.95      7.60 o
  -5  11   9        3.39        0.00      6.42 o
  -4  11   9       25.30       16.63      7.23 o
  -3  11   9      326.32      329.69      9.35 o
  -2  11   9       51.52       38.27      6.29 o
  -1  11   9        7.74       10.48      6.64 o
   0  11   9       16.86       15.72      4.11 o
   1  11   9       85.42       70.65      3.14 o
   2  11   9      920.40      913.91     14.56 o
   3  11   9       16.34       23.79      6.33 o
   4  11   9      136.69      129.83      8.16 o
  -5  12   9       67.35       54.42      7.07 o
  -4  12   9       31.88       11.16      7.21 o
  -3  12   9      306.93      275.36      6.78 o
  -2  12   9      324.19      315.97      7.36 o
  -1  12   9      268.57      306.10      8.50 o
   0  12   9       55.47       45.84      6.49 o
   1  12   9        1.08        0.00      6.38 o
   2  12   9       15.95       40.65     11.71 o
   3  12   9      358.56      344.38     10.95 o
   4  12   9       93.60      102.19      8.93 o
  -5  13   9      102.89      110.54      8.62 o
  -4  13   9       63.77       48.99      7.22 o
  -3  13   9      188.59      193.67      6.53 o
  -2  13   9      176.53      152.65      9.09 o
  -1  13   9      134.41      149.51      7.73 o
   0  13   9        3.47        0.00      6.39 o
   1  13   9      213.22      233.52      7.41 o
   2  13   9      510.61      528.15      9.37 o
   3  13   9       24.91       19.12      6.41 o
   4  13   9       48.77       47.88      8.85 o
  -5  14   9       26.26       26.74      7.58 o
  -4  14   9        0.20        4.97      8.79 o
  -3  14   9       21.36       12.72      7.58 o
  -2  14   9      104.85      106.64      8.54 o
  -1  14   9      234.47      281.41     10.01 o
   0  14   9      357.45      315.91     10.31 o
   1  14   9      748.70      714.96      9.30 o
   2  14   9       75.31       74.74      6.50 o
   3  14   9       23.76       20.04      6.11 o
   4  14   9        5.35       10.67      7.65 o
  -5  15   9       38.19       47.47      9.07 o
  -4  15   9        8.62        6.47      9.99 o
  -3  15   9       80.11      106.57      8.40 o
  -2  15   9       10.81        8.18      7.56 o
  -1  15   9        0.06        8.71      7.09 o
   0  15   9      129.65      105.51     12.29 o
   1  15   9        8.67        4.04      6.37 o
   2  15   9       12.40        9.49      6.26 o
   3  15   9      102.92      115.02      6.87 o
   4  15   9       49.52       47.82      7.63 o
  -5  16   9        1.20        3.50      9.40 o
  -4  16   9       10.92       16.08      8.24 o
  -3  16   9       77.39       61.90      8.72 o
  -2  16   9       38.34       43.40      8.23 o
  -1  16   9       11.45       17.36      6.88 o
   0  16   9      446.18      415.75     12.40 o
   1  16   9      131.82      144.14      7.68 o
   2  16   9        3.29        3.59      6.37 o
   3  16   9      177.90      181.48      7.24 o
  -4  17   9       20.86       20.43      8.72 o
  -3  17   9      326.14      319.23     10.05 o
  -2  17   9        2.05        2.80      7.79 o
  -1  17   9      134.97      128.97      7.84 o
   0  17   9      215.18      191.63     12.74 o
   1  17   9      930.70      825.09     23.65 o
   2  17   9      203.17      227.74      8.35 o
   3  17   9       73.59       91.78      6.85 o
  -4  18   9      113.15      151.08      9.76 o
  -3  18   9        9.16        9.64      8.24 o
  -2  18   9      294.92      292.26     10.76 o
  -1  18   9        0.43        3.16      6.81 o
   0  18   9      157.92      165.75     14.94 o
   1  18   9        0.47        0.31      5.53 o
   2  18   9      210.55      227.51      7.89 o
   3  18   9       50.44       46.63      6.51 o
  -4  19   9        4.67       15.54      9.01 o
  -3  19   9       56.29       94.94     12.32 o
  -2  19   9        4.32       10.43      8.87 o
  -1  19   9       17.49       12.60      6.76 o
   0  19   9       57.18       95.54     14.20 o
   1  19   9      156.24      128.99      6.61 o
   2  19   9       87.50       93.21      6.60 o
   3  19   9       62.51       50.16      7.19 o
  -4  20   9       86.15      118.06     10.41 o
  -3  20   9       13.10       22.81      8.59 o
  -2  20   9        0.05        2.31      8.63 o
  -1  20   9        7.65        8.30      9.43 o
   0  20   9      308.46      318.05     16.85 o
   1  20   9       45.62       39.50      9.47 o
   2  20   9      182.33      195.50      7.47 o
   3  20   9       87.41       94.97      7.83 o
  -4  21   9       39.40       55.45      8.77 o
  -3  21   9      305.68      345.97     11.43 o
  -2  21   9        0.13        8.71      9.06 o
  -1  21   9      165.98      173.17     13.73 o
   0  21   9       63.95       92.50     10.90 o
   1  21   9       57.18       43.91      9.66 o
   2  21   9       79.10       97.09      8.00 o
  -3  22   9        1.41        5.50      9.20 o
  -2  22   9      493.07      518.66     17.98 o
  -1  22   9       86.24      100.47     10.35 o
   0  22   9       14.61       16.46      8.47 o
   1  22   9        0.17        0.00      9.27 o
   2  22   9        0.08        8.65      9.53 o
  -3  23   9        0.48        0.00      8.60 o
  -2  23   9       10.30       15.06      8.27 o
  -1  23   9       14.25       17.92      9.12 o
   0  23   9       81.60       95.42     10.26 o
   1  23   9        5.35        8.00      8.86 o
   2  23   9        5.35       19.30     12.36 o
  -2  24   9       25.86       20.16      9.00 o
  -1  24   9       42.40       26.75      9.96 o
   0  24   9       11.44       12.39      9.22 o
   1  24   9      225.68      240.90     11.62 o
  -2  25   9       85.14       93.48     10.01 o
  -1  25   9        3.99        3.87      9.57 o
   0  25   9        4.35        2.32      9.55 o
   1  25   9       42.30       43.79      9.30 o
  -1  26   9      137.88      157.68     10.74 o
   0  26   9        0.98        6.85     11.42 o
  -6   0  10       48.03       38.29     17.08 o
  -5   0  10       95.33      103.56      7.71 o
  -4   0  10       61.36       69.23      5.70 o
  -3   0  10       10.10       28.95      6.94 o
  -2   0  10     3548.11     3411.07     44.98 o
  -1   0  10      112.83      116.54      7.55 o
   0   0  10      409.18      442.94     11.87 o
   1   0  10      272.99      267.31      8.72 o
   2   0  10      315.60      327.38      6.03 o
   3   0  10      621.77      629.54     25.37 o
   4   0  10      985.67      869.40     20.08 o
  -6   1  10       24.67       25.59     11.88 o
  -5   1  10       56.45       56.68      5.81 o
  -4   1  10       12.95       12.77      3.53 o
  -3   1  10     1641.25     1573.83     24.58 o
  -2   1  10      225.51      242.82      7.79 o
  -1   1  10      184.56      170.29      5.46 o
   0   1  10       70.70       62.29      4.95 o
   1   1  10      296.30      316.23     13.27 o
   2   1  10       72.16       72.45      4.36 o
   3   1  10      402.41      375.70      7.92 o
   4   1  10       15.91       45.97      7.69 o
  -6   2  10        1.42        9.22     11.75 o
  -5   2  10       52.69       60.88      6.90 o
  -4   2  10        0.82        2.52      4.09 o
  -3   2  10        7.06       15.07      5.77 o
  -2   2  10      970.76      950.20     19.78 o
  -1   2  10        1.30        7.62      4.78 o
   0   2  10        0.03        6.48      4.53 o
   1   2  10      131.38      134.80      6.45 o
   2   2  10      219.27      230.43      5.48 o
   3   2  10      362.66      381.40     10.77 o
   4   2  10        1.22       14.61      7.24 o
  -6   3  10      112.29      119.28      8.32 o
  -5   3  10        0.12        3.53      5.36 o
  -4   3  10       62.23       53.10      3.89 o
  -3   3  10      742.26      710.30     17.28 o
  -2   3  10      373.44      382.66     10.32 o
  -1   3  10     1082.08     1034.03     11.43 o
   0   3  10       23.36       18.06      4.55 o
   1   3  10      134.30      119.55      8.16 o
   2   3  10      497.62      500.33     11.41 o
   3   3  10     1597.13     1445.73     11.53 o
   4   3  10        8.54       14.24      7.48 o
  -6   4  10        1.08        4.91      6.87 o
  -5   4  10        6.95        7.45      6.30 o
  -4   4  10       16.26        9.94      5.51 o
  -3   4  10        0.00        8.37      5.90 o
  -2   4  10      214.33      224.20      9.38 o
  -1   4  10       44.88       61.66      4.84 o
   0   4  10      698.05      731.36     11.01 o
   1   4  10      276.80      273.13      6.67 o
   2   4  10      137.36      156.80      7.34 o
   3   4  10       27.21       34.66      6.59 o
   4   4  10        9.41       15.81      8.78 o
  -5   5  10        4.73       11.56      6.77 o
  -4   5  10       50.33       56.65      5.94 o
  -3   5  10     1421.83     1381.80     15.88 o
  -2   5  10      434.93      444.02      7.92 o
  -1   5  10      268.96      250.34      5.57 o
   0   5  10       56.23       68.73      4.07 o
   1   5  10     1036.12     1024.26      8.74 o
   2   5  10      251.83      235.71      9.30 o
   3   5  10       65.21       63.85      5.86 o
   4   5  10       32.28       36.32      8.28 o
  -5   6  10       97.77      130.22      8.99 o
  -4   6  10      216.17      205.82      8.41 o
  -3   6  10      341.15      352.84      8.62 o
  -2   6  10     1613.45     1565.74     24.89 o
  -1   6  10      220.87      249.96      5.45 o
   0   6  10        9.07       14.24      3.24 o
   1   6  10       27.66       46.16      5.85 o
   2   6  10       92.70       98.25      8.17 o
   3   6  10      191.54      182.99      6.82 o
   4   6  10       70.54       53.10      8.05 o
  -5   7  10       77.87       78.42      7.63 o
  -4   7  10       30.62       28.56      5.79 o
  -3   7  10      353.52      346.95      7.69 o
  -2   7  10       93.53       95.89      6.04 o
  -1   7  10       70.13       60.36      4.25 o
   0   7  10      192.62      189.08      4.54 o
   1   7  10      452.79      467.79      8.12 o
   2   7  10      496.59      504.83     18.24 o
   3   7  10       51.06       58.21      6.94 o
   4   7  10       29.05       25.99      7.71 o
  -5   8  10      228.49      230.68      8.81 o
  -4   8  10      112.70       93.58      8.14 o
  -3   8  10        5.98        6.07      5.64 o
  -2   8  10     1006.82     1062.06     13.48 o
  -1   8  10      409.84      417.84      8.53 o
   0   8  10      970.34     1013.41     16.99 o
   1   8  10      371.22      377.30      8.14 o
   2   8  10      168.82      170.44      6.96 o
   3   8  10       23.85       31.06      6.95 o
   4   8  10       45.08       34.51      7.33 o
  -5   9  10      133.70      139.12      8.10 o
  -4   9  10      128.46      139.11      7.88 o
  -3   9  10        1.13        4.23      5.21 o
  -2   9  10      817.83      833.01     17.10 o
  -1   9  10      370.27      389.58      5.93 o
   0   9  10       11.04        8.68      2.76 o
   1   9  10       82.24       81.63      6.80 o
   2   9  10      540.87      507.18     20.86 o
   3   9  10      334.05      312.57     14.66 o
   4   9  10        0.42        5.06      7.69 o
  -5  10  10        0.28        2.96      6.55 o
  -4  10  10      124.45      129.95      7.87 o
  -3  10  10       35.35       28.44      5.49 o
  -2  10  10      341.01      380.95      9.59 o
  -1  10  10        2.95       11.04      6.39 o
   0  10  10      206.02      194.92      9.41 o
   1  10  10      115.92      113.18      5.08 o
   2  10  10       13.45       29.06      9.43 o
   3  10  10      260.31      275.74     10.80 o
   4  10  10       17.04       22.62      8.02 o
  -5  11  10      108.09      110.54      8.03 o
  -4  11  10      343.46      328.03     16.23 o
  -3  11  10       18.20       14.63      5.32 o
  -2  11  10      540.61      503.60     18.21 o
  -1  11  10      829.18      795.29     15.23 o
   0  11  10      332.03      297.59      7.53 o
   1  11  10       13.69       10.06      6.57 o
   2  11  10      706.62      663.01     12.61 o
   3  11  10       81.57      126.74     14.16 o
   4  11  10      106.66       98.50     10.96 o
  -5  12  10       67.10       66.48      8.31 o
  -4  12  10        8.44        5.55     10.26 o
  -3  12  10      199.23      207.74      7.86 o
  -2  12  10       58.85       66.49      8.28 o
  -1  12  10      236.98      254.37      8.48 o
   0  12  10      292.82      276.91     10.22 o
   1  12  10       40.26       41.66      6.54 o
   2  12  10      101.21       96.88      7.83 o
   3  12  10      966.69      966.53     10.29 o
   4  12  10        3.26        0.00      9.42 o
  -5  13  10       29.97       30.75      8.93 o
  -4  13  10        1.18        1.96      9.98 o
  -3  13  10      350.30      306.34      8.91 o
  -2  13  10      293.47      262.98     10.02 o
  -1  13  10      107.79       96.55      8.35 o
   0  13  10        2.61        2.16      7.25 o
   1  13  10        8.52        4.52      6.33 o
   2  13  10      166.35      179.73     11.85 o
   3  13  10       95.38      131.72     10.27 o
   4  13  10       50.64       51.36     11.40 o
  -5  14  10       12.39        0.00      8.46 o
  -4  14  10       67.75       75.88     10.18 o
  -3  14  10      604.74      623.32     11.68 o
  -2  14  10       82.26       84.88      8.85 o
  -1  14  10      734.14      687.73     10.50 o
   0  14  10       28.68       26.28      6.46 o
   1  14  10      617.30      573.88      9.07 o
   2  14  10      209.37      209.60      9.05 o
   3  14  10      110.20      139.38     12.67 o
  -4  15  10        3.82        8.87     10.75 o
  -3  15  10       98.62       87.22      8.09 o
  -2  15  10       14.12       10.25      8.07 o
  -1  15  10        0.60        5.70      6.85 o
   0  15  10       58.49       47.70      6.40 o
   1  15  10       63.86       55.56      6.51 o
   2  15  10      238.02      233.61      8.58 o
   3  15  10       10.65       17.87      6.39 o
  -4  16  10       10.51       10.24      8.36 o
  -3  16  10      173.92      178.52      9.31 o
  -2  16  10      236.10      223.28     10.03 o
  -1  16  10       25.77       20.97      7.15 o
   0  16  10      548.67      532.56     13.46 o
   1  16  10       46.79       46.62      7.20 o
   2  16  10       50.06       56.41      6.86 o
   3  16  10      338.97      351.97      8.96 o
  -4  17  10       46.46       36.94      9.49 o
  -3  17  10       14.35       26.58      8.66 o
  -2  17  10      458.88      470.56     11.94 o
  -1  17  10       81.17       77.12      7.85 o
   0  17  10      359.00      324.01     15.15 o
   1  17  10       47.65       51.64      7.54 o
   2  17  10      108.29      100.43      6.94 o
   3  17  10      294.83      337.42      9.57 o
  -4  18  10        4.48        0.30      8.76 o
  -3  18  10      195.26      176.24     10.05 o
  -2  18  10        9.91       21.98      9.20 o
  -1  18  10       82.04       78.20      7.42 o
   0  18  10       30.25       45.85     10.72 o
   1  18  10        7.05        2.52      7.19 o
   2  18  10       28.72       27.52      6.26 o
   3  18  10       14.28       21.74      7.27 o
  -4  19  10       98.86      115.80     10.16 o
  -3  19  10       76.59       65.85      9.43 o
  -2  19  10      493.16      510.61     12.26 o
  -1  19  10        0.37        5.67      7.26 o
   0  19  10       54.67       74.25     12.06 o
   1  19  10       11.64        7.79      6.93 o
   2  19  10      123.49      118.21      7.04 o
  -3  20  10        0.84        3.88      9.03 o
  -2  20  10       23.58       27.87      9.84 o
  -1  20  10      337.38      339.06     12.85 o
   0  20  10        0.46       21.78      8.67 o
   1  20  10      668.53      620.65     15.41 o
   2  20  10      197.44      222.99      8.76 o
  -3  21  10      246.31      298.84     11.25 o
  -2  21  10      124.93      160.10     11.01 o
  -1  21  10       18.40       18.15      9.21 o
   0  21  10       33.53       34.63      9.18 o
   1  21  10       29.76       24.87      9.49 o
   2  21  10       12.43       25.13      9.61 o
  -3  22  10       34.38       37.12     10.06 o
  -2  22  10      151.48      164.02     11.64 o
  -1  22  10       46.32       41.38     10.07 o
   0  22  10       23.78       31.35      9.43 o
   1  22  10       11.50       13.18      9.94 o
  -2  23  10        0.92        6.09      9.18 o
  -1  23  10        0.38        0.00      9.51 o
   0  23  10       94.54       88.30     10.38 o
   1  23  10       60.33       58.08     10.38 o
  -2  24  10       60.37       69.45     10.11 o
  -1  24  10        0.10        0.00     10.34 o
   0  24  10       23.41       25.35     10.13 o
  -5   1  11        5.60       15.65      6.46 o
  -4   1  11        8.03        9.38      3.82 o
  -3   1  11       14.45       12.53      5.28 o
  -2   1  11      877.45      827.89     14.96 o
  -1   1  11        9.61       10.28      5.08 o
   0   1  11      179.82      197.67      5.59 o
   1   1  11      666.60      660.96     12.56 o
   2   1  11      246.02      244.24      7.72 o
   3   1  11       50.62       51.59      6.58 o
   4   1  11      222.26      235.27     11.48 o
  -5   2  11      144.15      146.10      7.67 o
  -4   2  11        3.80        0.00      4.74 o
  -3   2  11      435.96      401.20     12.47 o
  -2   2  11       23.47       40.19      5.59 o
  -1   2  11      517.44      484.48      7.00 o
   0   2  11       25.60       28.48      4.98 o
   1   2  11      303.36      263.56     10.64 o
   2   2  11      307.39      302.81      7.56 o
   3   2  11      221.17      204.15      7.20 o
   4   2  11       52.97       61.45      8.04 o
  -5   3  11       64.84       65.47      8.24 o
  -4   3  11        1.26        0.00      5.58 o
  -3   3  11      277.41      277.53      9.53 o
  -2   3  11      109.05      112.27      5.96 o
  -1   3  11      255.97      252.69      6.29 o
   0   3  11      199.17      188.91      6.44 o
   1   3  11       41.01       39.47      6.34 o
   2   3  11       76.67       94.21      6.00 o
   3   3  11       29.66       37.30      7.49 o
   4   3  11       35.52       36.55      7.50 o
  -5   4  11       48.72       52.70      7.04 o
  -4   4  11       17.21        9.86      5.91 o
  -3   4  11      471.42      421.13      8.33 o
  -2   4  11      271.40      258.33      6.92 o
  -1   4  11     1488.23     1392.84     15.84 o
   0   4  11        6.62       11.40      4.82 o
   1   4  11      294.20      277.37     12.69 o
   2   4  11      979.51     1000.31     16.65 o
   3   4  11      410.54      401.40     10.03 o
   4   4  11       77.18       67.01      7.99 o
  -5   5  11       49.44       43.42      7.23 o
  -4   5  11       57.00       54.43      6.16 o
  -3   5  11        9.93       13.32      6.16 o
  -2   5  11       55.71       63.31      5.97 o
  -1   5  11      186.49      202.76      6.45 o
   0   5  11        3.13        7.88      4.78 o
   1   5  11      127.59      127.09      6.71 o
   2   5  11       74.92       89.94      6.96 o
   3   5  11       25.56       25.49      7.61 o
   4   5  11       16.66       16.71      7.82 o
  -5   6  11       26.77       22.56      7.45 o
  -4   6  11       20.69       20.97      5.92 o
  -3   6  11        1.45        1.00      6.44 o
  -2   6  11       19.49       25.67      5.72 o
  -1   6  11      613.43      570.48      7.62 o
   0   6  11      726.24      702.61      9.89 o
   1   6  11        6.84       13.76      5.86 o
   2   6  11     1098.41     1118.51     27.16 o
   3   6  11       52.80       59.66      8.00 o
   4   6  11        0.51        7.51      7.44 o
  -5   7  11       16.37       15.50      6.62 o
  -4   7  11        6.36       11.53      7.17 o
  -3   7  11      109.90      109.04      6.47 o
  -2   7  11      629.47      595.97     11.61 o
  -1   7  11      786.31      777.29      8.21 o
   0   7  11       97.45      127.13      6.06 o
   1   7  11      885.54      860.72      8.45 o
   2   7  11      246.77      269.58      9.31 o
   3   7  11       23.05       24.40      9.61 o
   4   7  11      165.53      174.39      8.97 o
  -5   8  11       11.75        4.66      6.78 o
  -4   8  11        7.79        7.62      7.34 o
  -3   8  11        6.31        4.44      5.94 o
  -2   8  11      101.65      106.93      6.12 o
  -1   8  11        6.51       13.43      4.96 o
   0   8  11       16.26       30.89      6.16 o
   1   8  11       76.05       65.19      7.30 o
   2   8  11       17.18       27.34      6.42 o
   3   8  11      104.89      114.53     11.09 o
   4   8  11       10.70       33.21      7.57 o
  -5   9  11       53.03       58.54      7.18 o
  -4   9  11        2.92        7.59      7.43 o
  -3   9  11        0.06        0.00      5.92 o
  -2   9  11      509.54      461.78     12.40 o
  -1   9  11      389.36      327.74      7.74 o
   0   9  11       10.12       16.67      5.84 o
   1   9  11      184.05      167.50      7.32 o
   2   9  11      119.88      151.05      7.10 o
   3   9  11       27.03       35.48      9.36 o
   4   9  11      386.15      441.32     11.13 o
  -5  10  11       44.78       48.45      8.86 o
  -4  10  11      424.80      440.99     13.41 o
  -3  10  11      118.44      121.41      7.44 o
  -2  10  11       94.18       92.88      8.79 o
  -1  10  11      947.19      942.75     10.11 o
   0  10  11      489.70      503.70      9.39 o
   1  10  11      994.69      913.47     11.00 o
   2  10  11      206.28      206.50      8.48 o
   3  10  11        5.40       17.43      8.97 o
  -5  11  11        4.14        0.00      7.86 o
  -4  11  11        0.43       10.51     10.82 o
  -3  11  11       72.91       83.65      7.33 o
  -2  11  11        9.47        7.60      8.40 o
  -1  11  11      242.15      198.79      8.35 o
   0  11  11        5.02        7.08      5.98 o
   1  11  11        0.60        2.58      6.78 o
   2  11  11      159.83      179.37      8.45 o
   3  11  11      110.47      119.10      8.12 o
  -5  12  11        0.35        0.00      8.79 o
  -4  12  11       34.31       52.06     10.16 o
  -3  12  11       51.66       47.03      6.74 o
  -2  12  11      337.89      338.95     14.68 o
  -1  12  11       52.54       64.89      7.71 o
   0  12  11      358.27      356.19     10.98 o
   1  12  11        0.74        0.00      6.51 o
   2  12  11        5.30       12.03      7.52 o
   3  12  11      278.70      313.60     14.18 o
  -4  13  11       10.96       12.17      9.93 o
  -3  13  11      127.62      145.02      7.99 o
  -2  13  11      316.42      289.52     10.42 o
  -1  13  11       30.05       27.16      7.26 o
   0  13  11      146.77      166.16      6.89 o
   1  13  11       97.70       93.10      7.17 o
   2  13  11       17.18       13.35      7.82 o
   3  13  11       30.80       37.83      7.40 o
  -4  14  11        0.00        5.96     10.37 o
  -3  14  11       85.70      104.58     10.15 o
  -2  14  11       37.25       40.26      8.68 o
  -1  14  11      116.98      143.86      8.17 o
   0  14  11      345.88      313.97      9.17 o
   1  14  11       60.21       63.96      7.03 o
   2  14  11        0.52        2.35      7.33 o
   3  14  11       17.41       31.49      6.73 o
  -4  15  11       98.42      119.45      9.54 o
  -3  15  11      186.99      216.42     10.21 o
  -2  15  11       17.58       25.13      8.77 o
  -1  15  11      429.57      372.92      9.29 o
   0  15  11        0.05        5.57      8.37 o
   1  15  11      177.84      169.88      7.45 o
   2  15  11      274.94      301.08      9.39 o
   3  15  11       12.18       28.86      6.71 o
  -4  16  11       44.28       54.98     10.02 o
  -3  16  11        9.90       10.75      8.74 o
  -2  16  11      114.55      108.81      9.69 o
  -1  16  11       58.74       72.40      8.19 o
   0  16  11        1.25        1.70      8.26 o
   1  16  11        0.02        1.13      7.05 o
   2  16  11       54.11       48.23      6.91 o
   3  16  11      390.35      416.73      9.67 o
  -4  17  11       59.32       83.44      9.99 o
  -3  17  11       36.33       38.17      9.24 o
  -2  17  11       63.45       90.66      9.67 o
  -1  17  11       32.30       23.87      7.38 o
   0  17  11        0.46        3.51      7.87 o
   1  17  11       60.15       52.93      9.23 o
   2  17  11        0.24        0.00      6.60 o
  -3  18  11      148.28      156.61     10.99 o
  -2  18  11       64.98       69.61     10.10 o
  -1  18  11       69.50       68.93      7.73 o
   0  18  11      210.52      205.95     10.53 o
   1  18  11       47.47       69.08      7.87 o
   2  18  11       68.89       72.80      7.77 o
  -3  19  11      173.29      170.54     10.28 o
  -2  19  11       20.88       34.91      9.21 o
  -1  19  11        8.57        7.78      9.10 o
   0  19  11        5.75       12.51      8.24 o
   1  19  11       30.02       22.04      9.34 o
   2  19  11      129.28      145.24      7.75 o
  -3  20  11        9.92       16.47      9.21 o
  -2  20  11        2.07       11.23      9.51 o
  -1  20  11        9.02       14.53      9.93 o
   0  20  11       55.93       57.84     11.86 o
   1  20  11       89.78       87.37     10.15 o
  -2  21  11      253.63      295.11     16.42 o
  -1  21  11        0.55        6.55      9.77 o
   0  21  11       95.95       88.99      9.89 o
   1  21  11       19.59       15.83      9.77 o
  -2  22  11       33.06       23.64      9.87 o
  -1  22  11       99.71      120.49     10.17 o
   0  22  11        8.02       12.64      9.89 o
   1  22  11        0.38        0.00      8.96 o
  -1  23  11       14.39       20.99      9.47 o
   0  23  11      177.53      191.03     11.41 o
  -5   0  12      158.79      126.32     19.37 o
  -4   0  12      767.85      726.74     12.75 o
  -3   0  12     1011.18      984.47     12.69 o
  -2   0  12      228.31      227.95     12.05 o
  -1   0  12      678.64      685.44     11.55 o
   0   0  12      201.20      220.56      8.90 o
   1   0  12      697.35      688.63     13.17 o
   2   0  12      514.28      572.80     11.64 o
   3   0  12       20.20       24.75      9.61 o
  -5   1  12        5.40        0.00     20.41 o
  -4   1  12        0.04        7.27      5.43 o
  -3   1  12      226.61      208.25      6.74 o
  -2   1  12      791.35      759.03     16.46 o
  -1   1  12      875.47      854.46     10.52 o
   0   1  12     1002.19      969.21     12.88 o
   1   1  12       13.93       22.31      6.06 o
   2   1  12       13.07       18.59      5.84 o
   3   1  12       84.16       75.60      7.97 o
  -5   2  12       26.02       36.39     24.81 o
  -4   2  12      228.97      233.28     10.87 o
  -3   2  12       44.58       54.61      6.69 o
  -2   2  12      657.89      644.14      8.52 o
  -1   2  12        8.60       13.75      5.56 o
   0   2  12      977.22      965.19      9.09 o
   1   2  12       76.02       79.34      6.31 o
   2   2  12       60.44       66.91      6.89 o
   3   2  12       62.43       66.38      8.19 o
  -5   3  12      130.13      144.25     30.74 o
  -4   3  12      152.03      161.52      7.75 o
  -3   3  12      739.71      742.08     10.38 o
  -2   3  12        1.72        9.49      5.85 o
  -1   3  12     1145.35     1053.44      9.65 o
   0   3  12      708.52      687.82      7.55 o
   1   3  12       29.52       30.03      5.80 o
   2   3  12       24.80       25.70      6.14 o
   3   3  12       94.03       98.96      8.48 o
  -5   4  12       14.13       16.81      9.37 o
  -4   4  12        0.95        0.00      6.18 o
  -3   4  12     1207.62     1165.60     24.86 o
  -2   4  12       48.14       44.74      6.48 o
  -1   4  12      336.91      321.57      6.75 o
   0   4  12      458.90      402.43      6.62 o
   1   4  12        8.00       15.86      7.73 o
   2   4  12       40.90       35.10      6.07 o
   3   4  12       16.93       10.54      7.89 o
  -5   5  12       49.51       57.62      7.71 o
  -4   5  12       17.84       10.59      7.61 o
  -3   5  12      318.29      343.08      7.87 o
  -2   5  12      243.67      202.56      6.96 o
  -1   5  12      423.77      363.23      7.20 o
   0   5  12       17.14       18.85      4.72 o
   1   5  12      456.15      455.00      9.93 o
   2   5  12       48.51       61.02      9.50 o
   3   5  12       36.01       40.07      7.71 o
  -5   6  12       87.72       92.12      7.36 o
  -4   6  12       91.91       75.12      8.56 o
  -3   6  12       83.38      100.77      7.29 o
  -2   6  12      248.02      211.17      7.60 o
  -1   6  12       40.83       34.57      5.67 o
   0   6  12       28.01       37.98      6.52 o
   1   6  12      531.73      527.99     12.94 o
   2   6  12        0.65        5.41      8.73 o
   3   6  12       15.22       15.74      8.86 o
  -5   7  12       23.41       28.28      7.03 o
  -4   7  12        9.36        3.68      8.19 o
  -3   7  12        0.19        5.25      5.62 o
  -2   7  12      533.98      472.70      8.19 o
  -1   7  12     1192.58     1113.19     17.85 o
   0   7  12       41.08       42.29      5.66 o
   1   7  12      898.88      889.39     13.59 o
   2   7  12        0.31        7.71      8.71 o
   3   7  12       30.38       30.29      8.34 o
  -5   8  12       59.20       71.71      8.95 o
  -4   8  12        6.86        8.35     10.21 o
  -3   8  12       36.42       44.61      7.09 o
  -2   8  12      423.69      407.89     10.19 o
  -1   8  12      304.27      311.76      8.01 o
   0   8  12      635.63      642.23      9.59 o
   1   8  12       43.24       41.30      6.65 o
   2   8  12      167.26      174.23      7.96 o
   3   8  12        3.14       11.82      7.86 o
  -5   9  12       16.23       18.94      9.90 o
  -4   9  12       84.44       88.90     10.93 o
  -3   9  12       10.75       17.75      7.33 o
  -2   9  12      243.23      244.43     11.91 o
  -1   9  12        0.05        7.97      6.01 o
   0   9  12       14.97       41.64      8.17 o
   1   9  12       32.53       39.82      7.76 o
   2   9  12       81.57      104.43      9.09 o
   3   9  12       19.71       34.70      9.37 o
  -4  10  12      330.14      316.23     12.41 o
  -3  10  12       22.05       27.97      7.51 o
  -2  10  12      107.94      117.02      8.97 o
  -1  10  12      218.55      206.66      9.62 o
   0  10  12     1506.72     1483.42     17.82 o
   1  10  12      325.68      291.74      8.43 o
   2  10  12      623.58      636.75      9.77 o
   3  10  12       17.02       39.41     12.75 o
  -4  11  12       12.70       26.29     10.45 o
  -3  11  12       40.52       64.95      7.91 o
  -2  11  12       14.51        2.89      8.48 o
  -1  11  12      700.98      636.59     11.62 o
   0  11  12       45.87       54.07      7.87 o
   1  11  12      472.34      453.34      8.65 o
   2  11  12       31.84       42.86      7.04 o
   3  11  12      217.43      207.01     10.87 o
  -4  12  12       70.22       69.56     10.96 o
  -3  12  12      179.52      209.80      8.54 o
  -2  12  12        0.14        0.00      8.40 o
  -1  12  12       22.03       19.19      7.85 o
   0  12  12        9.54       17.75      7.68 o
   1  12  12      181.11      156.31      8.09 o
   2  12  12      348.90      358.13      9.92 o
   3  12  12      418.72      419.42     13.22 o
  -4  13  12        3.71       12.90     10.85 o
  -3  13  12      439.07      490.02     10.84 o
  -2  13  12       27.32       18.88      8.75 o
  -1  13  12      236.21      229.89      8.97 o
   0  13  12        1.18       13.76      7.57 o
   1  13  12        2.67        0.00      7.12 o
   2  13  12      117.75      116.56      8.50 o
  -4  14  12       56.26       76.19     11.36 o
  -3  14  12      182.60      209.79     10.26 o
  -2  14  12       63.39       68.85      9.06 o
  -1  14  12      233.32      220.62      9.93 o
   0  14  12       34.04       45.23      7.62 o
   1  14  12       22.73        8.37      6.91 o
   2  14  12        3.73        3.84      8.17 o
  -4  15  12        6.83        7.94      9.17 o
  -3  15  12       47.13       41.78      8.77 o
  -2  15  12        4.29        2.43      8.74 o
  -1  15  12      193.57      174.15      8.75 o
   0  15  12        1.40       10.83      7.05 o
   1  15  12        2.34        0.00      7.61 o
   2  15  12       88.38       93.90      8.75 o
  -3  16  12       14.16       16.98      9.25 o
  -2  16  12       58.20       79.35      9.89 o
  -1  16  12       37.69       34.74      8.29 o
   0  16  12      171.93      185.13     11.52 o
   1  16  12        0.11        0.00      9.13 o
   2  16  12      218.81      206.77      8.24 o
  -3  17  12      129.22      151.67     10.22 o
  -2  17  12        7.55       25.59      9.45 o
  -1  17  12        5.95        1.99      7.98 o
   0  17  12        0.85       22.26      8.86 o
   1  17  12        7.30        2.39      9.53 o
   2  17  12       33.00       23.30      7.72 o
  -3  18  12        6.94       30.15     10.16 o
  -2  18  12      292.64      303.07     11.89 o
  -1  18  12       15.74       29.89      8.23 o
   0  18  12       59.03       66.34      7.78 o
   1  18  12        0.01        0.00      9.77 o
  -2  19  12      321.60      355.15     12.83 o
  -1  19  12      221.00      214.93     11.21 o
   0  19  12       23.91       37.75      8.86 o
   1  19  12      110.74       97.08     10.44 o
  -2  20  12      138.52      150.00     10.47 o
  -1  20  12        0.41        6.76      8.64 o
   0  20  12      137.68      135.47     10.05 o
  -1  21  12        0.35       11.64      9.17 o
   0  21  12       33.82       55.90     10.24 o
  -5   1  13        0.80        0.00     16.33 o
  -4   1  13       31.23       22.44      5.74 o
  -3   1  13       43.73       59.83      5.74 o
  -2   1  13       58.99       60.01      5.81 o
  -1   1  13      333.54      292.65      6.73 o
   0   1  13      847.32      828.62     12.42 o
   1   1  13      674.30      630.11      9.41 o
   2   1  13      584.71      603.42     12.57 o
   3   1  13        4.48       14.20      9.35 o
  -5   2  13       18.72        0.00     13.29 o
  -4   2  13        7.33        5.52      5.91 o
  -3   2  13      239.36      237.59      7.06 o
  -2   2  13       22.52       25.39      6.13 o
  -1   2  13       39.25       30.60      5.25 o
   0   2  13       27.81       32.50      5.49 o
   1   2  13      728.51      754.98      9.93 o
   2   2  13       21.02       33.26      9.24 o
   3   2  13      374.10      350.85     10.18 o
  -4   3  13       21.32        9.68      7.08 o
  -3   3  13       46.24       60.13      6.43 o
  -2   3  13      271.74      274.00      7.02 o
  -1   3  13       28.89       21.17      5.56 o
   0   3  13       53.17       48.65      5.63 o
   1   3  13      177.07      182.12      8.11 o
   2   3  13       72.65       92.78      9.38 o
   3   3  13        1.04       11.64      8.34 o
  -4   4  13      155.01      149.50     12.68 o
  -3   4  13        1.95        5.52      6.25 o
  -2   4  13       21.67       13.30      6.33 o
  -1   4  13      156.65      170.13      7.03 o
   0   4  13       16.51       13.01      5.15 o
   1   4  13     1232.88     1216.57     16.39 o
   2   4  13        6.57        9.13      8.14 o
   3   4  13       74.47       77.78      8.44 o
  -4   5  13       21.94       28.06      8.46 o
  -3   5  13      124.22      123.48      7.12 o
  -2   5  13      127.86      135.40      6.96 o
  -1   5  13       65.32       44.43      6.40 o
   0   5  13      369.36      383.30      8.84 o
   1   5  13        0.00       13.55      6.39 o
   2   5  13      427.44      419.30     10.39 o
   3   5  13        6.59        1.14      7.83 o
  -4   6  13        2.41        0.00      9.75 o
  -3   6  13       95.78       96.12      8.71 o
  -2   6  13        1.91        4.88      7.06 o
  -1   6  13       94.51      112.60      7.05 o
   0   6  13       80.48       95.32      6.98 o
   1   6  13       72.14       81.32      6.56 o
   2   6  13      108.75      105.48      8.54 o
   3   6  13        9.78       10.24      7.89 o
  -4   7  13        0.65        4.93      9.83 o
  -3   7  13        0.95        8.39      7.70 o
  -2   7  13      255.36      262.98      8.60 o
  -1   7  13        6.92        0.00      6.22 o
   0   7  13      594.30      613.22     12.48 o
   1   7  13      328.55      305.68     11.76 o
   2   7  13      150.56      150.54     11.83 o
   3   7  13        4.30        5.66      8.41 o
  -4   8  13       50.57       41.43     10.16 o
  -3   8  13        0.95        1.44      7.51 o
  -2   8  13       30.72       29.19      7.24 o
  -1   8  13       69.14       59.15      6.61 o
   0   8  13      104.62      102.61      6.36 o
   1   8  13       62.62       73.55      7.06 o
   2   8  13      140.95      131.52     11.36 o
   3   8  13       50.23       45.39      8.56 o
  -4   9  13        2.21       10.24     10.37 o
  -3   9  13       44.02       46.08      7.27 o
  -2   9  13       53.09       56.03      8.32 o
  -1   9  13       74.20       58.56      6.59 o
   0   9  13      166.91      169.22      7.92 o
   1   9  13      196.62      196.64     10.60 o
   2   9  13       18.85       25.41      9.35 o
  -4  10  13       79.53       95.48     11.09 o
  -3  10  13        8.10       17.84      7.46 o
  -2  10  13       33.68       26.21      9.31 o
  -1  10  13      184.90      199.95      7.71 o
   0  10  13        0.01        6.94      7.24 o
   1  10  13     1042.90     1051.80     14.56 o
   2  10  13      299.42      266.51     11.32 o
  -4  11  13       15.09       24.16      9.92 o
  -3  11  13        0.18        2.65      7.08 o
  -2  11  13       73.95       77.45      9.05 o
  -1  11  13       13.81       18.04      7.83 o
   0  11  13       46.33       64.30      9.24 o
   1  11  13       96.23       92.77      7.05 o
   2  11  13       21.67       19.88      8.15 o
  -4  12  13        2.05       12.94     11.80 o
  -3  12  13       85.54       77.22      8.43 o
  -2  12  13      199.59      179.82     10.54 o
  -1  12  13       12.03        6.96      7.67 o
   0  12  13        5.43       14.12      6.97 o
   1  12  13        8.66       23.42      7.42 o
   2  12  13       14.18       14.95      8.47 o
  -3  13  13       22.46       30.46      8.26 o
  -2  13  13      321.85      356.71     11.35 o
  -1  13  13      107.55      111.48      8.72 o
   0  13  13      258.12      291.41      9.81 o
   1  13  13      179.54      153.19      9.12 o
   2  13  13       92.97      111.24      8.75 o
  -3  14  13       44.07       67.51      8.08 o
  -2  14  13       15.82       18.78      9.12 o
  -1  14  13       21.96       15.25      8.02 o
   0  14  13        1.83       14.23      8.24 o
   1  14  13       41.27       28.76      8.65 o
   2  14  13       23.65       17.44      8.30 o
  -3  15  13        0.98        0.00      8.62 o
  -2  15  13       79.84       82.57      9.80 o
  -1  15  13        3.79        1.03      7.56 o
   0  15  13       11.09       18.35      8.36 o
   1  15  13      259.30      268.50     10.30 o
  -3  16  13      121.80      124.10     10.23 o
  -2  16  13        0.04        5.14      9.00 o
  -1  16  13       40.42       43.85      8.10 o
   0  16  13       30.89       40.82      7.65 o
   1  16  13       63.49       75.09     10.81 o
  -2  17  13      167.27      165.87     10.73 o
  -1  17  13       92.80       99.20      8.71 o
   0  17  13        0.52        3.71      8.22 o
   1  17  13       74.62       70.88     10.99 o
  -2  18  13       12.41       16.16      9.46 o
  -1  18  13       71.19       83.99     10.38 o
   0  18  13        1.13       13.17      8.54 o
  -1  19  13       21.99       30.91     10.16 o
  -4   0  14     1512.95     1580.26     24.61 o
  -3   0  14      300.39      317.03     12.32 o
  -2   0  14     1388.31     1377.14     25.48 o
  -1   0  14       63.74       50.30     11.42 o
   0   0  14      177.76      166.00      8.94 o
   1   0  14      770.12      727.56     16.79 o
   2   0  14      359.48      405.75     12.76 o
  -4   1  14       42.59       56.93      8.07 o
  -3   1  14      622.76      578.42      9.26 o
  -2   1  14       91.27      116.29      7.40 o
  -1   1  14      121.20      104.46      5.97 o
   0   1  14       13.84       13.52      5.53 o
   1   1  14       20.60       43.79     14.34 o
   2   1  14      114.28      129.23      9.43 o
  -4   2  14      177.57      200.64      9.90 o
  -3   2  14       50.19       66.26      6.65 o
  -2   2  14       45.83       50.73      5.92 o
  -1   2  14       43.96       46.26      5.66 o
   0   2  14      160.70      150.21      6.15 o
   1   2  14        8.10       16.46      7.04 o
   2   2  14      339.78      358.31     13.97 o
  -4   3  14        8.48       17.65      7.80 o
  -3   3  14      383.25      406.46      8.18 o
  -2   3  14        4.10        4.73      5.87 o
  -1   3  14      200.40      189.20      7.72 o
   0   3  14      196.42      176.36      7.24 o
   1   3  14      309.74      299.96      8.90 o
   2   3  14       44.92       57.83     10.59 o
  -4   4  14      113.52       98.52      9.13 o
  -3   4  14       30.02       33.34      7.36 o
  -2   4  14        6.26        6.45      6.65 o
  -1   4  14       20.43        9.54      6.68 o
   0   4  14      295.42      268.33      8.01 o
   1   4  14      120.46      152.59      7.30 o
   2   4  14      205.06      204.68     11.25 o
  -4   5  14        6.88       14.06     10.16 o
  -3   5  14      216.84      220.03      8.54 o
  -2   5  14       69.62       74.21      7.58 o
  -1   5  14       51.08       33.76      6.76 o
   0   5  14      228.29      199.06      8.26 o
   1   5  14      554.00      559.60     11.35 o
   2   5  14       73.19       94.86      8.99 o
  -4   6  14      239.60      290.61     13.71 o
  -3   6  14        2.60        6.79      7.33 o
  -2   6  14      315.01      301.46      9.48 o
  -1   6  14        0.09        0.00      6.16 o
   0   6  14       70.61       82.29      6.38 o
   1   6  14        5.10       24.35      8.35 o
   2   6  14      233.37      242.70     10.82 o
  -4   7  14       13.29       28.89     10.52 o
  -3   7  14        8.42       10.29      8.38 o
  -2   7  14       26.84       25.31      7.47 o
  -1   7  14      241.32      220.49      8.25 o
   0   7  14      116.46      117.78      6.82 o
   1   7  14      412.57      380.66     12.96 o
   2   7  14      325.09      348.00     10.52 o
  -4   8  14      335.68      410.45     19.20 o
  -3   8  14        4.65       11.68      7.17 o
  -2   8  14      470.80      479.72     10.39 o
  -1   8  14       16.25       15.95      6.84 o
   0   8  14      425.51      424.50     10.15 o
   1   8  14        2.59       24.83      7.71 o
   2   8  14      289.95      302.05     11.48 o
  -3   9  14      258.37      296.95     11.31 o
  -2   9  14       20.28       26.43      8.22 o
  -1   9  14        2.73        0.00      6.43 o
   0   9  14        2.29       10.86      7.22 o
   1   9  14      373.79      371.15     10.30 o
   2   9  14       33.43       40.06     10.43 o
  -3  10  14       22.96       34.81      8.05 o
  -2  10  14        0.29        0.06      8.71 o
  -1  10  14       72.23       65.34      8.61 o
   0  10  14       14.36       11.06      7.18 o
   1  10  14       26.73       36.65      8.67 o
  -3  11  14      203.86      247.54      9.90 o
  -2  11  14      119.05      124.57      9.73 o
  -1  11  14       64.19       67.91      8.48 o
   0  11  14       26.13       27.42      8.11 o
   1  11  14      351.26      348.09      9.81 o
  -3  12  14       76.26       87.18      8.40 o
  -2  12  14      151.00      157.29     10.31 o
  -1  12  14       10.58        8.86      7.93 o
   0  12  14       21.47       31.72      7.84 o
   1  12  14       11.68       17.92      7.41 o
  -3  13  14        1.53        6.02      8.19 o
  -2  13  14        0.07        4.83      9.99 o
  -1  13  14       36.43       25.30      8.31 o
   0  13  14       12.29       22.80      7.82 o
   1  13  14       11.13        4.01     10.37 o
  -2  14  14        1.69        0.00      9.58 o
  -1  14  14        0.50        1.00      8.37 o
   0  14  14        8.59       20.41      8.23 o
   1  14  14       55.43       64.58      7.91 o
  -2  15  14       62.18       63.95      9.77 o
  -1  15  14       27.89       18.27      8.96 o
   0  15  14       48.55       53.24      8.68 o
  -1  16  14       28.11       29.80      8.72 o
   0  16  14       68.42       83.62      9.28 o
  -3   1  15        0.74        8.11      7.04 o
  -2   1  15      149.80      167.84      9.19 o
  -1   1  15       16.41       10.23      5.68 o
   0   1  15      110.68      115.56      6.95 o
   1   1  15       26.41       45.38      7.25 o
  -3   2  15      224.17      246.39      9.18 o
  -2   2  15       35.58       32.30      7.28 o
  -1   2  15      111.39      116.30      6.95 o
   0   2  15       16.03        8.68      6.15 o
   1   2  15      169.04      178.97      7.92 o
  -3   3  15      135.28      131.65      7.87 o
  -2   3  15       14.80       13.43      6.25 o
  -1   3  15       30.52       24.38      6.63 o
   0   3  15        0.81        0.00      6.20 o
   1   3  15       60.56       82.71      8.49 o
  -3   4  15       76.01       83.55      7.44 o
  -2   4  15      199.55      210.69      8.24 o
  -1   4  15       60.12       43.43      7.72 o
   0   4  15       12.33        4.37      7.40 o
   1   4  15       32.37       38.49      9.06 o
  -3   5  15       30.34       30.73      7.90 o
  -2   5  15        7.00       10.92      6.66 o
  -1   5  15       24.58       21.40      7.07 o
   0   5  15        7.25        6.23      6.56 o
   1   5  15       55.76       70.30      8.90 o
  -3   6  15       16.90       12.86      8.02 o
  -2   6  15        9.16        8.63      7.11 o
  -1   6  15       50.20       41.93      7.20 o
   0   6  15        7.34        8.05      8.52 o
   1   6  15      121.81      128.10      9.11 o
  -3   7  15      139.44      155.56     10.27 o
  -2   7  15       58.12       57.30      8.01 o
  -1   7  15       58.56       57.38      6.82 o
   0   7  15      131.25      131.95      8.34 o
   1   7  15       11.90       24.17      8.62 o
  -3   8  15       26.74       32.64      8.33 o
  -2   8  15       12.84       19.73      7.80 o
  -1   8  15        0.75        0.00      6.93 o
   0   8  15       32.72       35.06      7.98 o
   1   8  15      135.48      130.30     10.32 o
  -2   9  15       84.60       91.42      8.27 o
  -1   9  15        0.18        4.46      7.87 o
   0   9  15       87.66      100.01      8.46 o
   1   9  15       94.18      111.96     11.69 o
  -2  10  15       62.73       74.55     10.04 o
  -1  10  15      174.90      171.40      9.81 o
   0  10  15      199.94      217.68     16.22 o
  -2  11  15       44.34       50.16     10.07 o
  -1  11  15       10.57        8.36      8.81 o
   0  11  15       23.36       34.42      8.16 o
  -2  12  15       40.21       36.88      9.69 o
  -1  12  15       33.64       31.23      8.55 o
   0  12  15        0.48        8.54      7.97 o
  -2   0  16       14.36       26.95     12.77 o
  -1   0  16      126.79      136.86     12.11 o
   0   0  16       54.82       35.38      9.96 o
  -2   1  16       32.09       41.35      9.12 o
  -1   1  16       55.97       45.85      7.39 o
   0   1  16       44.49       35.98      7.16 o
  -2   2  16      313.87      304.18      9.67 o
  -1   2  16      129.37      129.81      8.34 o
   0   2  16       14.84        8.75      7.11 o
  -2   3  16       41.24       54.87      8.53 o
  -1   3  16       67.60       68.29      7.38 o
   0   3  16        0.71        0.00      6.60 o
  -2   4  16        0.79        2.06      7.25 o
  -1   4  16        9.31        5.46      7.00 o
   0   4  16       22.16        8.33      7.71 o
  -2   5  16        6.87        6.65      7.34 o
  -1   5  16       65.81       71.02      7.63 o
   0   5  16       43.66       34.79      7.83 o
  -1   6  16       25.79       17.38      7.33 o
  -1   7  16       17.51        3.39      8.29 o
 
